# Supplementary material for: Genomic Dissection of a Wild Region in a Superior Solanum pennellii Introgression Sub-Line with High Ascorbic Acid Accumulation in Tomato Fruit
Source: Genes (Basel). 2020 Jul 24;11(8):847. doi: 10.3390/genes11080847 (PMC7466095; doi:10.3390/genes11080847)
Supplement: Supplementary file 1 [file genes-11-00847-s001.zip]

Archive with 8 entries (8 files):
- Figure S2.xlsx
- Table S1.xlsx
- Table S2.xlsx
- Table S3.docx
- Table S4.xlsx
- Table S5.xlsx
- Table S6.xlsx
- Figure S1.pdf
