# Supplementary material for: Genomic Dissection of a Wild Region in a Superior Solanum pennellii Introgression Sub-Line with High Ascorbic Acid Accumulation in Tomato Fruit
Source: Genes (Basel). 2020 Jul 24;11(8):847. doi: 10.3390/genes11080847 (PMC7466095; doi:10.3390/genes11080847)
Supplement: Supplementary file 1 [file genes-11-00847-s001.zip › Figure S2.xlsx]

## Sheet: R182
Supplementary Fig2. Homology between the introgressed and replaced genes of the R182 sub-line. The number of variants against R182 is reported for both parental lines (S.pennellii and S. lycopersicum). Genes for which no expression was recorded are marked as "_NE". Grey connectors represent orthology/homology between genes computationally confirmed while red connetors represent orthology/homology…
	N variants (R182 vs Pen)	S. pen (v.2)		S. lyc (iTAG4.1)	N variants (R182 vs M82)
	0	Sopen07g024340_NE		Solyc07g047890	0
	0	Sopen07g024350_NE		Solyc07g047900	0
	0	Sopen07g024360_NE		Solyc07g047910_NE	0
	0	Sopen07g024370		Solyc07g047920_NE	0
	17	Sopen07g024380		Solyc07g047940	0
	27	Sopen07g024390		Solyc07g047950	0
	28	Sopen07g024400		Solyc07g047960	0
	27	Sopen07g024410		Solyc07g047970	0
	0	Sopen07g024420_NE		Solyc07g047980	0
	0	Sopen07g024430_NE		Solyc07g047990_NE	0
	2	Sopen07g024440		Solyc07g048000_NE	0
	0	Sopen07g024450		Solyc07g048010	5
	3	Sopen07g024460		Solyc07g048020_NE	0
	0	Sopen07g024470_NE		Solyc07g048030	3
	2	Sopen07g024480		Solyc07g048040	12
	0	Sopen07g024490		Solyc07g048050_NE	0
	3	Sopen07g024500		Solyc07g048060	5
	0	Sopen07g024510		Solyc07g048070	9
	0	Sopen07g024520_NE		Solyc07g048080	37
	0	Sopen07g024530		Solyc07g048090	7
	0	Sopen07g024540		Solyc07g048100	7
	0	Sopen07g024550		Solyc07g048110_NE	1
	4	Sopen07g024560		Solyc07g048120	14
	0	Sopen07g024570		Solyc07g049120_NE	0
	0	Sopen07g024580_NE		Solyc07g049130_NE	0
	0	Sopen07g024590		Solyc07g049135	10
	0	Sopen07g024600		Solyc07g049150	15
	0	Sopen07g024610		Solyc07g049160	19
	0	Sopen07g024620		Solyc07g049180	57
	0	Sopen07g024630		Solyc07g049190	9
	4	Sopen07g024640		Solyc07g049200	33
	0	Sopen07g024650_NE		Solyc07g049210	27
	0	Sopen07g024660_NE		Solyc07g049215	20
	0	Sopen07g024670_NE		Solyc07g049220	36
	0	Sopen07g024680_NE		Solyc07g049230	2
	50	Sopen07g024690		Solyc07g049240_NE	0
	9	Sopen07g024700		Solyc07g049250_NE	0
	22	Sopen07g024710		Solyc07g049270	25
	0	Sopen07g024720_NE		Solyc07g049280	7
	29	Sopen07g024730		Solyc07g049290	30
	0	Sopen07g024740		Solyc07g049300	8.5
	18	Sopen07g024750		Solyc07g049310	98
	0	Sopen07g024760_NE		Solyc07g049320	0
	0	Sopen07g024770_NE		Solyc07g150139	0
	0	Sopen07g024780_NE		Solyc07g049340_NE	0
	25	Sopen07g024790		Solyc07g049350	0
	11	Sopen07g024800		Solyc07g049360	0
	0	Sopen07g024810		Solyc07g049370	0
	9	Sopen07g024820		Solyc07g049380_NE	0
	20	Sopen07g024830		Solyc07g150140	0
	49	Sopen07g024840		Solyc07g049390	0
	30	Sopen07g024850		Solyc07g049400_NE	0
	0	Sopen07g024860_NE		Solyc07g049410	0
	0	Sopen07g024870_NE
	8	Sopen07g024880
	0	Sopen07g024890
	0	Sopen07g024900_NE
	28	Sopen07g024910
	32	Sopen07g024920
	0	Sopen07g024930_NE
	0	Sopen07g024940_NE
	0	Sopen07g024950_NE
	0	Sopen07g024960_NE
	25	Sopen07g024970
	16	Sopen07g024980
	27	Sopen07g024990
	0	Sopen07g025000_NE
	18	Sopen07g025010
	13	Sopen07g025020
	0	Sopen07g025030_NE
	0	Sopen07g025040_NE
	9	Sopen07g025050
	10	Sopen07g025060
	0	Sopen07g025070
	0	Sopen07g025080_NE
	11	Sopen07g025090
	0	Sopen07g025100
	13	Sopen07g025110
	0	Sopen07g025120_NE
	3	Sopen07g025130
	0	Sopen07g025140
	0	Sopen07g025150_NE
	4	Sopen07g025160
	0	Sopen07g025170
	0	Sopen07g025180_NE
	0	Sopen07g025190
	0	Sopen07g025200_NE
	0	Sopen07g025210
	0	Sopen07g025220
	0	Sopen07g025230
	0	Sopen07g025240
	0	Sopen07g025250_NE
	0	Sopen07g025260_NE
	0	Sopen07g025270_NE
	0	Sopen07g025280_NE
	21	Sopen07g025290
	21	Sopen07g025300
	0	Sopen07g025310
	9	Sopen07g025320
	17	Sopen07g025330
	0	Sopen07g025340_NE
	10	Sopen07g025350_NE
	14	Sopen07g025360
