# Supplementary material for: Genomic Dissection of a Wild Region in a Superior Solanum pennellii Introgression Sub-Line with High Ascorbic Acid Accumulation in Tomato Fruit
Source: Genes (Basel). 2020 Jul 24;11(8):847. doi: 10.3390/genes11080847 (PMC7466095; doi:10.3390/genes11080847)
Supplement: Supplementary file 1 [file genes-11-00847-s001.zip › Table S1.xlsx]

## Sheet: Foglio1
Supplementary Table S1. Primer sequences (5'-3') designed based on the Sopen07g024640 genomic sequence
Primer_ID	Sequence (forward)	Sequence (reverse)
Seq1	ATTAATTCAACTCTCTGGTTTT	AAAATTGGAAAAACTTCTATTTA
Seq2	ATCTCCCAAAACATGTTCTATATA	TCCATCTAAGTTCATAAGAAACC
Seq3	CATAGTTAGGATATTGTTCTCTTGT	TTAATAACTTCAATTTTATTGGTCT
