# Supplementary material for: Genomic Dissection of a Wild Region in a Superior Solanum pennellii Introgression Sub-Line with High Ascorbic Acid Accumulation in Tomato Fruit
Source: Genes (Basel). 2020 Jul 24;11(8):847. doi: 10.3390/genes11080847 (PMC7466095; doi:10.3390/genes11080847)
Supplement: Supplementary file 1 [file genes-11-00847-s001.zip › Table S2.xlsx]

## Sheet: Foglio1
Supplementary Table S2. GBS variants detected for M82, IL7-3 and R182 genotypes. For each variant, the chromosome number, the position in the genome (SL3.0), the reference and the alternative allele, the genotyping (0|0 = Homozygous reference, 0|1 = heterozygous alternative and 1|1 = homozygous alternative ) as well as the gene ID, the mutation site and the predicted effect according to SNPeff an…
#CHROM	POS	Ref	Alt	M82 rep1	M82 rep2	IL7-3 rep1	IL7-3 rep2	IL 7-3 rep3	IL 7-3 rep4	IL 7-3 rep5	R182 rep1	R182 rep2	Gene_ID	Mutation_site	Effect
SL3.0ch01	6625278	G	A	0|0	0|1	1|1	1|1	1|1	1|1	1|1	1|1	1|1	Solyc01g010980.2-Solyc01g010990.2	intergenic_region	MODIFIER
SL3.0ch04	38954925	A	G	0|0	0|0	1|1	1|1	1|1	1|1	1|1	1|1	1|1	Solyc04g049003.1-Solyc04g049007.1	intergenic_region	MODIFIER
SL3.0ch05	55132704	A	T	0|0	0|0	1|1	1|1	1|1	1|1	1|1	1|1	1|1	Solyc05g041920.3-Solyc05g041940.1	intergenic_region	MODIFIER
SL3.0ch05	55132674	AC	TC	0|0	0|0	1|1	1|1	1|1	1|1	1|1	1|1	1|1	Solyc05g041920.3-Solyc05g041940.1	intergenic_region	MODIFIER
SL3.0ch07	59347691	A	G	0|0	0|0	1|1	1|1	1|1	1|1	1|1	1|1	1|1	Solyc07g048020.2	upstream_gene_variant	MODIFIER
SL3.0ch07	59347696	G	A	0|0	0|0	1|1	1|1	1|1	1|1	1|1	1|1	1|1	Solyc07g048020.2	upstream_gene_variant	MODIFIER
SL3.0ch07	59347745	AG	GA	0|0	0|0	1|1	1|1	1|1	1|1	1|1	1|1	1|1	Solyc07g048020.2	upstream_gene_variant	MODIFIER
SL3.0ch07	59369553	T	C	0|0	0|0	1|1	1|1	1|1	1|1	1|1	1|1	1|1	Solyc07g048060.2	downstream_gene_variant	MODIFIER
SL3.0ch07	59369612	C	A	0|0	0|0	1|1	1|1	1|1	1|1	1|1	1|1	1|1	Solyc07g048060.2	downstream_gene_variant	MODIFIER
SL3.0ch07	59369618	C	G	0|0	0|0	1|1	1|1	1|1	1|1	1|1	1|1	1|1	Solyc07g048060.2	downstream_gene_variant	MODIFIER
SL3.0ch07	59369621	T	C	0|0	0|0	1|1	1|1	1|1	1|1	1|1	1|1	1|1	Solyc07g048060.2	downstream_gene_variant	MODIFIER
SL3.0ch07	59369626	T	C	0|0	0|0	1|1	1|1	1|1	1|1	1|1	1|1	1|1	Solyc07g048060.2	downstream_gene_variant	MODIFIER
SL3.0ch07	59369634	G	A	0|0	0|0	1|1	1|1	1|1	1|1	1|1	1|1	1|1	Solyc07g048060.2	downstream_gene_variant	MODIFIER
SL3.0ch07	59369642	C	T	0|0	0|0	1|1	1|1	1|1	1|1	1|1	1|1	1|1	Solyc07g048060.2	downstream_gene_variant	MODIFIER
SL3.0ch07	59547502	TG	CA	0|0	0|0	1|1	1|1	1|1	1|1	1|1	1|1	1|1	Solyc07g049160.3	upstream_gene_variant	MODIFIER
SL3.0ch07	59550304	C	T	0|0	0|0	1|1	1|1	1|1	1|1	1|1	1|1	1|1	Solyc07g049165.1	synonymous_variant	LOW
SL3.0ch07	59550615	CCCT	TTTA	0|0	0|0	1|1	1|1	1|1	1|1	1|1	1|1	1|1	Solyc07g049160.3	upstream_gene_variant	MODIFIER
SL3.0ch07	59641124	TGATT	AGGGA	0|0	0|0	1|1	1|1	1|1	1|1	1|1	1|1	1|1	Solyc07g049230.1	downstream_gene_variant	MODIFIER
SL3.0ch07	59641158	T	A	0|0	0|0	1|1	1|1	1|1	1|1	1|1	1|1	1|1	Solyc07g049230.1	downstream_gene_variant	MODIFIER
SL3.0ch07	59641207	A	G	0|0	0|0	1|1	1|1	1|1	1|1	1|1	1|1	1|1	Solyc07g049230.1	downstream_gene_variant	MODIFIER
SL3.0ch07	59641214	T	G	0|0	0|0	1|1	1|1	1|1	1|1	1|1	1|1	1|1	Solyc07g049230.1	downstream_gene_variant	MODIFIER
SL3.0ch07	59641222	T	A	0|0	0|0	1|1	1|1	1|1	1|1	1|1	1|1	1|1	Solyc07g049230.1	downstream_gene_variant	MODIFIER
SL3.0ch07	59803072	C	G	0|0	0|0	1|1	1|1	1|1	1|1	1|1	0|0	0|0	Solyc07g049400.1	downstream_gene_variant	MODIFIER
SL3.0ch07	59803077	T	C	0|0	0|0	1|1	1|1	1|1	1|1	1|1	0|0	0|0	Solyc07g049400.1	downstream_gene_variant	MODIFIER
SL3.0ch07	59803086	A	G	0|0	0|0	1|1	1|1	1|1	1|1	1|1	0|0	0|0	Solyc07g049400.1	downstream_gene_variant	MODIFIER
SL3.0ch07	59803087	A	G	0|0	0|0	1|1	1|1	1|1	1|1	1|1	0|0	0|0	Solyc07g049400.1	downstream_gene_variant	MODIFIER
SL3.0ch07	59803144	CTAA	GCGG	0|0	0|0	1|1	1|1	1|1	1|1	1|1	0|0	0|0	Solyc07g049400.1	downstream_gene_variant	MODIFIER
SL3.0ch07	59804790	GAT	CGA	0|0	0|0	1|1	1|1	1|1	1|1	1|1	0|0	0|0	Solyc07g049400.1	downstream_gene_variant	MODIFIER
SL3.0ch07	59804846	G	C	0|0	0|0	1|1	1|1	1|1	1|1	1|1	0|0	0|0	Solyc07g049400.1	downstream_gene_variant	MODIFIER
SL3.0ch07	59804848	A	G	0|0	0|0	1|1	1|1	1|1	1|1	1|1	0|0	0|0	Solyc07g049400.1	downstream_gene_variant	MODIFIER
SL3.0ch07	59805166	T	A	0|0	0|0	1|1	1|1	1|1	1|1	1|1	0|0	0|0	Solyc07g049400.1	downstream_gene_variant	MODIFIER
SL3.0ch07	59869067	GCAATACTG	ATGGGGTAA	0|0	0|0	1|1	1|1	1|1	1|1	1|1	0|0	0|0	Solyc07g049460.3	stop_gained	HIGH
SL3.0ch07	59874246	GCTA	ATCT	0|0	0|0	1|1	1|1	1|1	1|1	1|1	0|0	0|0	Solyc07g049460.3	downstream_gene_variant	MODIFIER
SL3.0ch07	59874263	G	A	0|0	0|0	1|1	1|1	1|1	1|1	1|1	0|0	0|0	Solyc07g049460.3	downstream_gene_variant	MODIFIER
SL3.0ch07	59874294	C	T	0|0	0|0	1|1	1|1	1|1	1|1	1|1	0|0	0|0	Solyc07g049460.3	downstream_gene_variant	MODIFIER
SL3.0ch07	59874563	T	C	0|0	0|0	1|1	1|1	1|1	1|1	1|1	0|0	0|0	Solyc07g049460.3	downstream_gene_variant	MODIFIER
SL3.0ch07	59874596	A	T	0|0	0|0	1|1	1|1	1|1	1|1	1|1	0|0	0|0	Solyc07g049460.3	downstream_gene_variant	MODIFIER
SL3.0ch07	59896711	A	T	0|0	0|0	1|1	1|1	1|1	1|1	1|1	0|0	0|0	Solyc07g049495.1	upstream_gene_variant	MODIFIER
SL3.0ch07	59896731	T	C	0|0	0|0	1|1	1|1	1|1	1|1	1|1	0|0	0|0	Solyc07g049495.1	upstream_gene_variant	MODIFIER
SL3.0ch07	59896741	A	T	0|0	0|0	1|1	1|1	1|1	1|1	1|1	0|0	0|0	Solyc07g049490.2	splice_region_variant&intron_variant	LOW
SL3.0ch07	59897047	A	T	0|0	0|0	1|1	1|1	1|1	1|1	1|1	0|0	0|0	Solyc07g049490.2	3_prime_UTR_variant	MODIFIER
SL3.0ch07	59897052	T	C	0|0	0|0	1|1	1|1	1|1	1|1	1|1	0|0	0|0	Solyc07g049490.2	3_prime_UTR_variant	MODIFIER
SL3.0ch07	59897054	A	T	0|0	0|0	1|1	1|1	1|1	1|1	1|1	0|0	0|0	Solyc07g049490.2	3_prime_UTR_variant	MODIFIER
SL3.0ch07	59897108	C	G	0|0	0|0	1|1	1|1	1|1	1|1	1|1	0|0	0|0	Solyc07g049490.2	3_prime_UTR_variant	MODIFIER
SL3.0ch07	59897139	GACGGCTACA	AGACATCGGC	0|0	0|0	1|1	1|1	1|1	1|1	1|1	0|0	0|0	Solyc07g049490.2	3_prime_UTR_variant	MODIFIER
SL3.0ch07	59897142	ATTAATAC	TCCTTCTG	0|0	0|0	1|1	1|1	1|1	1|1	1|1	0|0	0|0	Solyc07g049490.2	3_prime_UTR_variant	MODIFIER
SL3.0ch07	59897145	G	A	0|0	0|0	1|1	1|1	1|1	1|1	1|1	0|0	0|0	Solyc07g049490.2	3_prime_UTR_variant	MODIFIER
SL3.0ch07	59897151	A	G	0|0	0|0	1|1	1|1	1|1	1|1	1|1	0|0	0|0	Solyc07g049490.2	3_prime_UTR_variant	MODIFIER
SL3.0ch07	59897166	C	A	0|0	0|0	1|1	1|1	1|1	1|1	1|1	0|0	0|0	Solyc07g049490.2	3_prime_UTR_variant	MODIFIER
SL3.0ch07	59897176	G	C	0|0	0|0	1|1	1|1	1|1	1|1	1|1	0|0	0|0	Solyc07g049490.2	3_prime_UTR_variant	MODIFIER
SL3.0ch07	59897179	G	A	0|0	0|0	1|1	1|1	1|1	1|1	1|1	0|0	0|0	Solyc07g049490.2	3_prime_UTR_variant	MODIFIER
SL3.0ch07	59897191	C	T	0|0	0|0	1|1	1|1	1|1	1|1	1|1	0|0	0|0	Solyc07g049490.2	3_prime_UTR_variant	MODIFIER
SL3.0ch07	59897198	T	C	0|0	0|0	1|1	1|1	1|1	1|1	1|1	0|0	0|0	Solyc07g049490.2	3_prime_UTR_variant	MODIFIER
SL3.0ch07	59897223	A	G	0|0	0|0	1|1	1|1	1|1	1|1	1|1	0|0	0|0	Solyc07g049490.2	3_prime_UTR_variant	MODIFIER
SL3.0ch07	59897224	C	G	0|0	0|0	1|1	1|1	1|1	1|1	1|1	0|0	0|0	Solyc07g049490.2	3_prime_UTR_variant	MODIFIER
SL3.0ch07	59897526	A	C	0|0	0|0	1|1	1|1	1|1	1|1	1|1	0|0	0|0	Solyc07g049490.2	3_prime_UTR_variant	MODIFIER
SL3.0ch07	59971512	GAT	ATC	0|0	0|0	1|1	1|1	1|1	1|1	1|1	0|0	0|0	Solyc07g049540.2	upstream_gene_variant	MODIFIER
SL3.0ch07	60038690	CGTCC	TCGGA	0|0	0|0	1|1	1|1	1|1	1|1	1|1	0|0	0|0	Solyc07g049570.3	missense_variant	MODERATE
SL3.0ch07	60038719	C	T	0|0	0|0	1|1	1|1	1|1	1|1	1|1	0|0	0|0	Solyc07g049570.3	synonymous_variant	LOW
SL3.0ch07	60038758	G	C	0|0	0|0	1|1	1|1	1|1	1|1	1|1	0|0	0|0	Solyc07g049570.3	intron_variant	MODIFIER
SL3.0ch07	60038777	T	G	0|0	0|0	1|1	1|1	1|1	1|1	1|1	0|0	0|0	Solyc07g049570.3	intron_variant	MODIFIER
SL3.0ch07	60038781	C	G	0|0	0|0	1|1	1|1	1|1	1|1	1|1	0|0	0|0	Solyc07g049570.3	intron_variant	MODIFIER
SL3.0ch07	60038798	C	A	0|0	0|0	1|1	1|1	1|1	1|1	1|1	0|0	0|0	Solyc07g049570.3	intron_variant	MODIFIER
SL3.0ch07	60519912	ATTTTGA	AGGCCGG	0|0	0|0	1|1	1|1	1|1	1|1	1|1	0|0	0|0	Solyc07g051860.1	downstream_gene_variant	MODIFIER
SL3.0ch07	60519940	T	G	0|0	0|0	1|1	1|1	1|1	1|1	1|1	0|0	0|0	Solyc07g051860.1	downstream_gene_variant	MODIFIER
SL3.0ch07	60519959	T	G	0|0	0|0	1|1	1|1	1|1	1|1	1|1	0|0	0|0	Solyc07g051860.1	downstream_gene_variant	MODIFIER
SL3.0ch07	60519969	T	C	0|0	0|0	1|1	1|1	1|1	1|1	1|1	0|0	0|0	Solyc07g051860.1	downstream_gene_variant	MODIFIER
SL3.0ch07	60519999	T	C	0|0	0|0	1|1	1|1	1|1	1|1	1|1	0|0	0|0	Solyc07g051860.1	downstream_gene_variant	MODIFIER
SL3.0ch07	60520288	A	G	0|0	0|0	1|1	1|1	1|1	1|1	1|1	0|0	0|0	Solyc07g051860.1	downstream_gene_variant	MODIFIER
SL3.0ch07	60718648	AA	GG	0|0	0|0	1|1	1|1	1|1	1|1	1|1	0|0	0|0	Solyc07g052050.1	downstream_gene_variant	MODIFIER
SL3.0ch07	60754020	C	T	0|0	0|0	1|1	1|1	1|1	1|1	1|1	0|0	0|0	Solyc07g052070.2	intron_variant	MODIFIER
SL3.0ch07	60840071	AT	TC	0|0	0|0	1|1	1|1	1|1	1|1	1|1	0|0	0|0	Solyc07g052175.1	upstream_gene_variant	MODIFIER
SL3.0ch07	60840075	AT	TC	0|0	0|0	1|1	1|1	1|1	1|1	1|1	0|0	0|0	Solyc07g052175.1	upstream_gene_variant	MODIFIER
SL3.0ch07	60840140	A	T	0|0	0|0	1|1	1|1	1|1	1|1	1|1	0|0	0|0	Solyc07g052175.1	upstream_gene_variant	MODIFIER
SL3.0ch07	60840170	T	C	0|0	0|0	1|1	1|1	1|1	1|1	1|1	0|0	0|0	Solyc07g052175.1	upstream_gene_variant	MODIFIER
SL3.0ch07	60880351	T	C	0|0	0|0	1|1	1|1	1|1	1|1	1|1	0|0	0|0	Solyc07g052255.1	3_prime_UTR_variant	MODIFIER
SL3.0ch07	60880355	A	G	0|0	0|0	1|1	1|1	1|1	1|1	1|1	0|0	0|0	Solyc07g052255.1	3_prime_UTR_variant	MODIFIER
SL3.0ch07	60880358	C	T	0|0	0|0	1|1	1|1	1|1	1|1	1|1	0|0	0|0	Solyc07g052255.1	3_prime_UTR_variant	MODIFIER
SL3.0ch07	60880392	A	G	0|0	0|0	1|1	1|1	1|1	1|1	1|1	0|0	0|0	Solyc07g052255.1	3_prime_UTR_variant	MODIFIER
SL3.0ch07	60880409	A	G	0|0	0|0	1|1	1|1	1|1	1|1	1|1	0|0	0|0	Solyc07g052255.1	3_prime_UTR_variant	MODIFIER
SL3.0ch07	60880418	T	C	0|0	0|0	1|1	1|1	1|1	1|1	1|1	0|0	0|0	Solyc07g052255.1	3_prime_UTR_variant	MODIFIER
SL3.0ch07	60880456	TACAATAT	CGTAGTGC	0|0	0|0	1|1	1|1	1|1	1|1	1|1	0|0	0|0	Solyc07g052255.1	3_prime_UTR_variant	MODIFIER
SL3.0ch07	60880461	C	G	0|0	0|0	1|1	1|1	1|1	1|1	1|1	0|0	0|0	Solyc07g052255.1	3_prime_UTR_variant	MODIFIER
SL3.0ch07	60880465	A	C	0|0	0|0	1|1	1|1	1|1	1|1	1|1	0|0	0|0	Solyc07g052255.1	3_prime_UTR_variant	MODIFIER
SL3.0ch07	60880466	A	G	0|0	0|0	1|1	1|1	1|1	1|1	1|1	0|0	0|0	Solyc07g052255.1	3_prime_UTR_variant	MODIFIER
SL3.0ch07	60936297	T	C	0|0	0|0	1|1	1|1	1|1	1|1	1|1	0|0	0|0	Solyc07g052310.1	upstream_gene_variant	MODIFIER
SL3.0ch07	60936310	A	T	0|0	0|0	1|1	1|1	1|1	1|1	1|1	0|0	0|0	Solyc07g052310.1	upstream_gene_variant	MODIFIER
SL3.0ch07	60936355	T	C	0|0	0|0	1|1	1|1	1|1	1|1	1|1	0|0	0|0	Solyc07g052310.1	upstream_gene_variant	MODIFIER
SL3.0ch07	60936362	A	G	0|0	0|0	1|1	1|1	1|1	1|1	1|1	0|0	0|0	Solyc07g052310.1	upstream_gene_variant	MODIFIER
SL3.0ch07	60936370	G	A	0|0	0|0	1|1	1|1	1|1	1|1	1|1	0|0	0|0	Solyc07g052310.1	upstream_gene_variant	MODIFIER
SL3.0ch07	60936531	T	A	0|0	0|0	1|1	1|1	1|1	1|1	1|1	0|0	0|0	Solyc07g052310.1	upstream_gene_variant	MODIFIER
SL3.0ch07	60936577	C	A	0|0	0|0	1|1	1|1	1|1	1|1	1|1	0|0	0|0	Solyc07g052310.1	upstream_gene_variant	MODIFIER
SL3.0ch07	60936597	T	C	0|0	0|0	1|1	1|1	1|1	1|1	1|1	0|0	0|0	Solyc07g052310.1	upstream_gene_variant	MODIFIER
SL3.0ch07	60936616	TATAGTCT	CTCGAAAC	0|0	0|0	1|1	1|1	1|1	1|1	1|1	0|0	0|0	Solyc07g052310.1	upstream_gene_variant	MODIFIER
SL3.0ch07	60988276	A	T	0|0	0|0	1|1	1|1	1|1	1|1	1|1	0|0	0|0	Solyc07g052350.3	intron_variant	MODIFIER
SL3.0ch07	60988290	C	T	0|0	0|0	1|1	1|1	1|1	1|1	1|1	0|0	0|0	Solyc07g052350.3	intron_variant	MODIFIER
SL3.0ch07	60988306	T	C	0|0	0|0	1|1	1|1	1|1	1|1	1|1	0|0	0|0	Solyc07g052350.3	intron_variant	MODIFIER
SL3.0ch07	60988633	G	A	0|0	0|0	1|1	1|1	1|1	1|1	1|1	0|0	0|0	Solyc07g052350.3	intron_variant	MODIFIER
SL3.0ch07	60988715	ACTG	TTCA	0|0	0|0	1|1	1|1	1|1	1|1	1|1	0|0	0|0	Solyc07g052350.3	missense_variant	MODERATE
SL3.0ch07	61231678	ATT	TGG	0|0	0|0	1|1	1|1	1|1	1|1	1|1	0|0	0|0	Solyc07g052630.2	downstream_gene_variant	MODIFIER
SL3.0ch07	61243682	C	A	0|0	0|0	1|1	1|1	1|1	1|1	1|1	0|0	0|0	Solyc07g052670.3	3_prime_UTR_variant	MODIFIER
SL3.0ch07	61243731	A	C	0|0	0|0	1|1	1|1	1|1	1|1	1|1	0|0	0|0	Solyc07g052670.3	3_prime_UTR_variant	MODIFIER
SL3.0ch07	61243735	G	A	0|0	0|0	1|1	1|1	1|1	1|1	1|1	0|0	0|0	Solyc07g052670.3	3_prime_UTR_variant	MODIFIER
SL3.0ch07	61274808	C	T	0|0	0|0	1|1	1|1	1|1	1|1	1|1	0|0	0|0	Solyc07g052690.3	downstream_gene_variant	MODIFIER
SL3.0ch07	61274851	T	C	0|0	0|0	1|1	1|1	1|1	1|1	1|1	0|0	0|0	Solyc07g052690.3	downstream_gene_variant	MODIFIER
SL3.0ch07	61275081	G	A	0|0	0|0	1|1	1|1	1|1	1|1	1|1	0|0	0|0	Solyc07g052695.1	synonymous_variant	LOW
SL3.0ch07	61275136	CTG	TCA	0|0	0|0	1|1	1|1	1|1	1|1	1|1	0|0	0|0	Solyc07g052695.1	missense_variant	MODERATE
SL3.0ch07	61555735	A	G	0|0	0|0	1|1	1|1	1|1	1|1	1|1	0|0	0|0	Solyc07g053010.2	missense_variant	MODERATE
SL3.0ch07	61555743	C	T	0|0	0|0	1|1	1|1	1|1	1|1	1|1	0|0	0|0	Solyc07g053010.2	synonymous_variant	LOW
SL3.0ch07	61556017	T	C	0|0	0|0	1|1	1|1	1|1	1|1	1|1	0|0	0|0	Solyc07g053010.2	missense_variant	MODERATE
SL3.0ch07	61556120	ACT	GTC	0|0	0|0	1|1	1|1	1|1	1|1	1|1	0|0	0|0	Solyc07g053010.2	missense_variant	MODERATE
SL3.0ch07	61738067	C	G	0|0	0|0	1|1	1|1	1|1	1|1	1|1	0|0	0|0	Solyc07g053160.3	missense_variant	MODERATE
SL3.0ch07	61870646	C	A	0|0	0|0	1|1	1|1	1|1	1|1	1|1	0|0	0|0	Solyc07g053260.3	downstream_gene_variant	MODIFIER
SL3.0ch07	61870681	A	C	0|0	0|0	1|1	1|1	1|1	1|1	1|1	0|0	0|0	Solyc07g053260.3	downstream_gene_variant	MODIFIER
SL3.0ch07	61870684	A	C	0|0	0|0	1|1	1|1	1|1	1|1	1|1	0|0	0|0	Solyc07g053260.3	downstream_gene_variant	MODIFIER
SL3.0ch07	61870686	C	T	0|0	0|0	1|1	1|1	1|1	1|1	1|1	0|0	0|0	Solyc07g053260.3	downstream_gene_variant	MODIFIER
SL3.0ch07	61871041	G	A	0|0	0|0	1|1	1|1	1|1	1|1	1|1	0|0	0|0	Solyc07g053270.3	splice_region_variant&intron_variant	LOW
SL3.0ch07	61871095	CAACG	ACCTA	0|0	0|0	1|1	1|1	1|1	1|1	1|1	0|0	0|0	Solyc07g053260.3	downstream_gene_variant	MODIFIER
SL3.0ch07	61896219	TT	CA	0|0	0|0	1|1	1|1	1|1	1|1	1|1	0|0	0|0	Solyc07g053290.3	downstream_gene_variant	MODIFIER
SL3.0ch07	61896246	T	C	0|0	0|0	1|1	1|1	1|1	1|1	1|1	0|0	0|0	Solyc07g053290.3	downstream_gene_variant	MODIFIER
SL3.0ch07	61896490	T	A	0|0	0|0	1|1	1|1	1|1	1|1	1|1	0|0	0|0	Solyc07g053290.3	downstream_gene_variant	MODIFIER
SL3.0ch07	61899434	A	T	0|0	0|0	1|1	1|1	1|1	1|1	1|1	0|0	0|0	Solyc07g053300.1	synonymous_variant	LOW
SL3.0ch07	61899493	C	T	0|0	0|0	1|1	1|1	1|1	1|1	1|1	0|0	0|0	Solyc07g053300.1	missense_variant	MODERATE
SL3.0ch07	61899725	C	T	0|0	0|0	1|1	1|1	1|1	1|1	1|1	0|0	0|0	Solyc07g053300.1	upstream_gene_variant	MODIFIER
SL3.0ch07	61899728	G	A	0|0	0|0	1|1	1|1	1|1	1|1	1|1	0|0	0|0	Solyc07g053300.1	upstream_gene_variant	MODIFIER
SL3.0ch07	61899779	A	G	0|0	0|0	1|1	1|1	1|1	1|1	1|1	0|0	0|0	Solyc07g053300.1	upstream_gene_variant	MODIFIER
SL3.0ch07	61899780	T	A	0|0	0|0	1|1	1|1	1|1	1|1	1|1	0|0	0|0	Solyc07g053300.1	upstream_gene_variant	MODIFIER
SL3.0ch07	61899781	A	G	0|0	0|0	1|1	1|1	1|1	1|1	1|1	0|0	0|0	Solyc07g053300.1	upstream_gene_variant	MODIFIER
SL3.0ch07	61899783	C	G	0|0	0|0	1|1	1|1	1|1	1|1	1|1	0|0	0|0	Solyc07g053300.1	upstream_gene_variant	MODIFIER
SL3.0ch07	61899811	ACCGATAC	TTTAGAGG	0|0	0|0	1|1	1|1	1|1	1|1	1|1	0|0	0|0	Solyc07g053300.1	upstream_gene_variant	MODIFIER
SL3.0ch07	61916428	A	G	0|0	0|0	1|1	1|1	1|1	1|1	1|1	0|0	0|0	Solyc07g053310.3	downstream_gene_variant	MODIFIER
SL3.0ch07	61916429	G	T	0|0	0|0	1|1	1|1	1|1	1|1	1|1	0|0	0|0	Solyc07g053310.3	downstream_gene_variant	MODIFIER
SL3.0ch07	61916481	C	A	0|0	0|0	1|1	1|1	1|1	1|1	1|1	0|0	0|0	Solyc07g053310.3	downstream_gene_variant	MODIFIER
SL3.0ch07	61916516	T	C	0|0	0|0	1|1	1|1	1|1	1|1	1|1	0|0	0|0	Solyc07g053310.3	downstream_gene_variant	MODIFIER
SL3.0ch07	61916799	T	G	0|0	0|0	1|1	1|1	1|1	1|1	1|1	0|0	0|0	Solyc07g053320.3	splice_region_variant&intron_variant	LOW
SL3.0ch07	61916831	G	A	0|0	0|0	1|1	1|1	1|1	1|1	1|1	0|0	0|0	Solyc07g053330.2	downstream_gene_variant	MODIFIER
SL3.0ch07	61916833	T	C	0|0	0|0	1|1	1|1	1|1	1|1	1|1	0|0	0|0	Solyc07g053330.2	downstream_gene_variant	MODIFIER
SL3.0ch07	61916859	A	G	0|0	0|0	1|1	1|1	1|1	1|1	1|1	0|0	0|0	Solyc07g053330.2	downstream_gene_variant	MODIFIER
SL3.0ch07	61916904	AGCTTGTA	GTACGACG	0|0	0|0	1|1	1|1	1|1	1|1	1|1	0|0	0|0	Solyc07g053330.2	downstream_gene_variant	MODIFIER
SL3.0ch07	61924550	G	A	0|0	0|0	1|1	1|1	1|1	1|1	1|1	0|0	0|0	Solyc07g053330.2	5_prime_UTR_premature_start_codon_gain_variant	LOW
SL3.0ch07	61924759	C	T	0|0	0|0	1|1	1|1	1|1	1|1	1|1	0|0	0|0	Solyc07g053340.2	missense_variant	MODERATE
SL3.0ch07	61924828	A	C	0|0	0|0	1|1	1|1	1|1	1|1	1|1	0|0	0|0	Solyc07g053340.2	missense_variant	MODERATE
SL3.0ch07	61924860	GCA	ATC	0|0	0|0	1|1	1|1	1|1	1|1	1|1	0|0	0|0	Solyc07g053340.2	missense_variant	MODERATE
SL3.0ch07	61987745	A	G	0|0	0|0	1|1	1|1	1|1	1|1	1|1	0|0	0|0	Solyc07g053420.3	upstream_gene_variant	MODIFIER
SL3.0ch07	61987771	A	C	0|0	0|0	1|1	1|1	1|1	1|1	1|1	0|0	0|0	Solyc07g053420.3	upstream_gene_variant	MODIFIER
SL3.0ch07	61987788	A	T	0|0	0|0	1|1	1|1	1|1	1|1	1|1	0|0	0|0	Solyc07g053420.3	upstream_gene_variant	MODIFIER
SL3.0ch07	61987828	AAA	GCT	0|0	0|0	1|1	1|1	1|1	1|1	1|1	0|0	0|0	Solyc07g053420.3	upstream_gene_variant	MODIFIER
SL3.0ch07	62108253	CGTATATGTCTGC	AACTGGCACTGAT	0|0	0|0	1|1	1|1	1|1	1|1	1|1	0|0	0|0	Solyc07g053560.3	upstream_gene_variant	MODIFIER
SL3.0ch07	62110536	TA	AT	0|0	0|0	1|1	1|1	1|1	1|1	1|1	0|0	0|0	Solyc07g053560.3	upstream_gene_variant	MODIFIER
SL3.0ch07	62110561	T	A	0|0	0|0	1|1	1|1	1|1	1|1	1|1	0|0	0|0	Solyc07g053560.3	upstream_gene_variant	MODIFIER
SL3.0ch07	62110625	A	T	0|0	0|0	1|1	1|1	1|1	1|1	1|1	0|0	0|0	Solyc07g053560.3	upstream_gene_variant	MODIFIER
SL3.0ch07	62121474	G	C	0|0	0|0	1|1	1|1	1|1	1|1	1|1	0|0	0|0	Solyc07g053570.3-Solyc07g053580.2	intergenic_region	MODIFIER
SL3.0ch07	62121497	G	A	0|0	0|0	1|1	1|1	1|1	1|1	1|1	0|0	0|0	Solyc07g053570.3-Solyc07g053580.2	intergenic_region	MODIFIER
SL3.0ch07	62121700	A	G	0|0	0|0	1|1	1|1	1|1	1|1	1|1	0|0	0|0	Solyc07g053570.3-Solyc07g053580.2	intergenic_region	MODIFIER
SL3.0ch07	62121749	T	A	0|0	0|0	1|1	1|1	1|1	1|1	1|1	0|0	0|0	Solyc07g053570.3-Solyc07g053580.2	intergenic_region	MODIFIER
SL3.0ch07	62121757	G	A	0|0	0|0	1|1	1|1	1|1	1|1	1|1	0|0	0|0	Solyc07g053570.3-Solyc07g053580.2	intergenic_region	MODIFIER
SL3.0ch07	62121770	A	G	0|0	0|0	1|1	1|1	1|1	1|1	1|1	0|0	0|0	Solyc07g053570.3-Solyc07g053580.2	intergenic_region	MODIFIER
SL3.0ch07	62121772	T	A	0|0	0|0	1|1	1|1	1|1	1|1	1|1	0|0	0|0	Solyc07g053570.3-Solyc07g053580.2	intergenic_region	MODIFIER
SL3.0ch07	62121773	T	A	0|0	0|0	1|1	1|1	1|1	1|1	1|1	0|0	0|0	Solyc07g053570.3-Solyc07g053580.2	intergenic_region	MODIFIER
SL3.0ch07	62121774	T	A	0|0	0|0	1|1	1|1	1|1	1|1	1|1	0|0	0|0	Solyc07g053570.3-Solyc07g053580.2	intergenic_region	MODIFIER
SL3.0ch07	62136600	C	A	0|0	0|0	1|1	1|1	1|1	1|1	1|1	0|0	0|0	Solyc07g053590.3	synonymous_variant	LOW
SL3.0ch07	62136651	G	T	0|0	0|0	1|1	1|1	1|1	1|1	1|1	0|0	0|0	Solyc07g053590.3	synonymous_variant	LOW
SL3.0ch07	62136675	C	T	0|0	0|0	1|1	1|1	1|1	1|1	1|1	0|0	0|0	Solyc07g053590.3	synonymous_variant	LOW
SL3.0ch07	62135840	TTCGATCC	CGGTTATT	0|0	0|0	1|1	1|1	1|1	1|1	1|1	0|0	0|0	Solyc07g053580.2	downstream_gene_variant	MODIFIER
SL3.0ch07	62137010	CGC	ATT	0|0	0|0	1|1	1|1	1|1	1|1	1|1	0|0	0|0	Solyc07g053590.3	splice_region_variant&intron_variant	LOW
SL3.0ch07	62161782	A	G	0|0	0|0	1|1	1|1	1|1	1|1	1|1	0|0	0|0	Solyc07g053610.3	intron_variant	MODIFIER
SL3.0ch07	62161823	T	A	0|0	0|0	1|1	1|1	1|1	1|1	1|1	0|0	0|0	Solyc07g053610.3	intron_variant	MODIFIER
SL3.0ch07	62161841	G	C	0|0	0|0	1|1	1|1	1|1	1|1	1|1	0|0	0|0	Solyc07g053610.3	intron_variant	MODIFIER
SL3.0ch07	62162195	A	G	0|0	0|0	1|1	1|1	1|1	1|1	1|1	0|0	0|0	Solyc07g053610.3	intron_variant	MODIFIER
SL3.0ch07	62162223	G	T	0|0	0|0	1|1	1|1	1|1	1|1	1|1	0|0	0|0	Solyc07g053610.3	intron_variant	MODIFIER
SL3.0ch07	62162224	A	G	0|0	0|0	1|1	1|1	1|1	1|1	1|1	0|0	0|0	Solyc07g053610.3	intron_variant	MODIFIER
SL3.0ch07	62162234	C	T	0|0	0|0	1|1	1|1	1|1	1|1	1|1	0|0	0|0	Solyc07g053610.3	intron_variant	MODIFIER
SL3.0ch07	62162235	A	G	0|0	0|0	1|1	1|1	1|1	1|1	1|1	0|0	0|0	Solyc07g053610.3	intron_variant	MODIFIER
SL3.0ch07	62162241	T	G	0|0	0|0	1|1	1|1	1|1	1|1	1|1	0|0	0|0	Solyc07g053610.3	intron_variant	MODIFIER
SL3.0ch07	62167596	C	T	0|0	0|0	1|1	1|1	1|1	1|1	1|1	0|0	0|0	Solyc07g053610.3	intron_variant	MODIFIER
SL3.0ch07	62167646	C	G	0|0	0|0	1|1	1|1	1|1	1|1	1|1	0|0	0|0	Solyc07g053610.3	intron_variant	MODIFIER
SL3.0ch07	62167666	T	A	0|0	0|0	1|1	1|1	1|1	1|1	1|1	0|0	0|0	Solyc07g053610.3	intron_variant	MODIFIER
SL3.0ch07	62167667	G	C	0|0	0|0	1|1	1|1	1|1	1|1	1|1	0|0	0|0	Solyc07g053610.3	intron_variant	MODIFIER
SL3.0ch07	62167681	A	C	0|0	0|0	1|1	1|1	1|1	1|1	1|1	0|0	0|0	Solyc07g053610.3	intron_variant	MODIFIER
SL3.0ch07	62168038	TTC	CCA	0|0	0|0	1|1	1|1	1|1	1|1	1|1	0|0	0|0	Solyc07g053610.3	intron_variant	MODIFIER
SL3.0ch07	62168041	CCTGA	TGACC	0|0	0|0	1|1	1|1	1|1	1|1	1|1	0|0	0|0	Solyc07g053610.3	intron_variant	MODIFIER
SL3.0ch07	62168091	T	C	0|0	0|0	1|1	1|1	1|1	1|1	1|1	0|0	0|0	Solyc07g053610.3	intron_variant	MODIFIER
SL3.0ch07	62168338	T	C	0|0	0|0	1|1	1|1	1|1	1|1	1|1	0|0	0|0	Solyc07g053610.3	intron_variant	MODIFIER
SL3.0ch07	62168348	C	A	0|0	0|0	1|1	1|1	1|1	1|1	1|1	0|0	0|0	Solyc07g053610.3	intron_variant	MODIFIER
SL3.0ch07	62168452	CGA	TAG	0|0	0|0	1|1	1|1	1|1	1|1	1|1	0|0	0|0	Solyc07g053610.3	intron_variant	MODIFIER
SL3.0ch07	62172724	A	C	0|0	0|0	1|1	1|1	1|1	1|1	1|1	0|0	0|0	Solyc07g053610.3	missense_variant	MODERATE
SL3.0ch07	62219699	ACAG	TTTA	0|0	0|0	1|1	1|1	1|1	1|1	1|1	0|0	0|0	Solyc07g053640.1	upstream_gene_variant	MODIFIER
SL3.0ch07	62227036	C	A	0|0	0|0	1|1	1|1	1|1	1|1	1|1	0|0	0|0	Solyc07g053650.3	intron_variant	MODIFIER
SL3.0ch07	62227039	G	C	0|0	0|0	1|1	1|1	1|1	1|1	1|1	0|0	0|0	Solyc07g053650.3	intron_variant	MODIFIER
SL3.0ch07	62227043	C	T	0|0	0|0	1|1	1|1	1|1	1|1	1|1	0|0	0|0	Solyc07g053650.3	intron_variant	MODIFIER
SL3.0ch07	62227091	G	A	0|0	0|0	1|1	1|1	1|1	1|1	1|1	0|0	0|0	Solyc07g053650.3	intron_variant	MODIFIER
SL3.0ch07	62227099	C	T	0|0	0|0	1|1	1|1	1|1	1|1	1|1	0|0	0|0	Solyc07g053650.3	intron_variant	MODIFIER
SL3.0ch07	62227379	C	T	0|0	0|0	1|1	1|1	1|1	1|1	1|1	0|0	0|0	Solyc07g053650.3	intron_variant	MODIFIER
SL3.0ch07	62227419	C	T	0|0	0|0	1|1	1|1	1|1	1|1	1|1	0|0	0|0	Solyc07g053650.3	intron_variant	MODIFIER
SL3.0ch07	62227428	G	A	0|0	0|0	1|1	1|1	1|1	1|1	1|1	0|0	0|0	Solyc07g053650.3	intron_variant	MODIFIER
SL3.0ch07	62227471	CGCGTCCACAG	ACTAATTGTCA	0|0	0|0	1|1	1|1	1|1	1|1	1|1	0|0	0|0	Solyc07g053650.3	intron_variant	MODIFIER
SL3.0ch07	62233064	CCT	TTG	0|0	0|0	1|1	1|1	1|1	1|1	1|1	0|0	0|0	Solyc07g053650.3	missense_variant	MODERATE
SL3.0ch07	62233111	C	T	0|0	0|0	1|1	1|1	1|1	1|1	1|1	0|0	0|0	Solyc07g053650.3	synonymous_variant	LOW
SL3.0ch07	62233173	C	T	0|0	0|0	1|1	1|1	1|1	1|1	1|1	0|0	0|0	Solyc07g053660.3	upstream_gene_variant	MODIFIER
SL3.0ch07	62233385	T	G	0|0	0|0	1|1	1|1	1|1	1|1	1|1	0|0	0|0	Solyc07g053650.3	synonymous_variant	LOW
SL3.0ch07	62308738	AG	GA	0|0	0|0	1|1	1|1	1|1	1|1	1|1	0|0	0|0	Solyc07g053750.1	missense_variant	MODERATE
SL3.0ch07	62309028	G	A	0|0	0|0	1|1	1|1	1|1	1|1	1|1	0|0	0|0	Solyc07g053750.1	synonymous_variant	LOW
SL3.0ch07	62309073	C	T	0|0	0|0	1|1	1|1	1|1	1|1	1|1	0|0	0|0	Solyc07g053750.1	synonymous_variant	LOW
SL3.0ch07	62309076	G	A	0|0	0|0	1|1	1|1	1|1	1|1	1|1	0|0	0|0	Solyc07g053750.1	synonymous_variant	LOW
SL3.0ch07	62309435	C	T	0|0	0|0	1|1	1|1	1|1	1|1	1|1	0|0	0|0	Solyc07g053750.1	upstream_gene_variant	MODIFIER
SL3.0ch07	62309464	G	T	0|0	0|0	1|1	1|1	1|1	1|1	1|1	0|0	0|0	Solyc07g053750.1	upstream_gene_variant	MODIFIER
SL3.0ch07	62309495	GCGCG	ATATT	0|0	0|0	1|1	1|1	1|1	1|1	1|1	0|0	0|0	Solyc07g053750.1	upstream_gene_variant	MODIFIER
SL3.0ch07	62334153	C	T	0|0	0|0	1|1	1|1	1|1	1|1	1|1	0|0	0|0	Solyc07g053780.3	5_prime_UTR_variant	MODIFIER
SL3.0ch07	62338666	TTTA	ACAG	0|0	0|0	1|1	1|1	1|1	1|1	1|1	0|0	0|0	Solyc07g053800.3	3_prime_UTR_variant	MODIFIER
SL3.0ch07	62338749	T	A	0|0	0|0	1|1	1|1	1|1	1|1	1|1	0|0	0|0	Solyc07g053790.2	missense_variant	MODERATE
SL3.0ch07	62338990	T	C	0|0	0|0	1|1	1|1	1|1	1|1	1|1	0|0	0|0	Solyc07g053790.2	missense_variant	MODERATE
SL3.0ch07	62339069	T	A	0|0	0|0	1|1	1|1	1|1	1|1	1|1	0|0	0|0	Solyc07g053790.2	synonymous_variant	LOW
SL3.0ch07	62339072	A	G	0|0	0|0	1|1	1|1	1|1	1|1	1|1	0|0	0|0	Solyc07g053790.2	synonymous_variant	LOW
SL3.0ch07	62347778	G	C	0|0	0|0	1|1	1|1	1|1	1|1	1|1	0|0	0|0	Solyc07g053800.3	intron_variant	MODIFIER
SL3.0ch07	62347865	A	C	0|0	0|0	1|1	1|1	1|1	1|1	1|1	0|0	0|0	Solyc07g053800.3	intron_variant	MODIFIER
SL3.0ch07	62347871	TTGA	CCCC	0|0	0|0	1|1	1|1	1|1	1|1	1|1	0|0	0|0	Solyc07g053800.3	intron_variant	MODIFIER
SL3.0ch07	62485596	TAGCT	AGATC	0|0	0|0	1|1	1|1	1|1	1|1	1|1	0|0	0|0	Solyc07g053960.3	missense_variant	MODERATE
SL3.0ch07	62491813	TTTGATA	AACCCCT	0|0	0|0	1|1	1|1	1|1	1|1	1|1	0|0	0|0	Solyc07g053960.3	downstream_gene_variant	MODIFIER
SL3.0ch07	62491851	T	A	0|0	0|0	1|1	1|1	1|1	1|1	1|1	0|0	0|0	Solyc07g053960.3	downstream_gene_variant	MODIFIER
SL3.0ch07	62492127	T	A	0|0	0|0	1|1	1|1	1|1	1|1	1|1	0|0	0|0	Solyc07g053960.3	downstream_gene_variant	MODIFIER
SL3.0ch07	62492128	T	C	0|0	0|0	1|1	1|1	1|1	1|1	1|1	0|0	0|0	Solyc07g053960.3	downstream_gene_variant	MODIFIER
SL3.0ch07	62492129	G	C	0|0	0|0	1|1	1|1	1|1	1|1	1|1	0|0	0|0	Solyc07g053960.3	downstream_gene_variant	MODIFIER
SL3.0ch07	62492143	A	C	0|0	0|0	1|1	1|1	1|1	1|1	1|1	0|0	0|0	Solyc07g053960.3	downstream_gene_variant	MODIFIER
SL3.0ch07	62492148	T	C	0|0	0|0	1|1	1|1	1|1	1|1	1|1	0|0	0|0	Solyc07g053960.3	downstream_gene_variant	MODIFIER
SL3.0ch07	62492177	A	T	0|0	0|0	1|1	1|1	1|1	1|1	1|1	0|0	0|0	Solyc07g053960.3	downstream_gene_variant	MODIFIER
SL3.0ch07	62690423	T	C	0|0	0|0	1|1	1|1	1|1	1|1	1|1	0|0	0|0	Solyc07g054200.3	downstream_gene_variant	MODIFIER
SL3.0ch07	62690429	G	A	0|0	0|0	1|1	1|1	1|1	1|1	1|1	0|0	0|0	Solyc07g054200.3	downstream_gene_variant	MODIFIER
SL3.0ch07	62690654	G	A	0|0	0|0	1|1	1|1	1|1	1|1	1|1	0|0	0|0	Solyc07g054200.3	downstream_gene_variant	MODIFIER
SL3.0ch07	62698526	T	C	0|0	0|0	1|1	1|1	1|1	1|1	1|1	0|0	0|0	Solyc07g054210.3	upstream_gene_variant	MODIFIER
SL3.0ch07	62698532	A	T	0|0	0|0	1|1	1|1	1|1	1|1	1|1	0|0	0|0	Solyc07g054210.3	upstream_gene_variant	MODIFIER
SL3.0ch07	62698556	G	A	0|0	0|0	1|1	1|1	1|1	1|1	1|1	0|0	0|0	Solyc07g054210.3	upstream_gene_variant	MODIFIER
SL3.0ch07	62698972	TAG	CTA	0|0	0|0	1|1	1|1	1|1	1|1	1|1	0|0	0|0	Solyc07g054210.3	upstream_gene_variant	MODIFIER
SL3.0ch07	62782857	T	G	0|0	0|0	1|1	1|1	1|1	1|1	1|1	0|0	0|0	Solyc07g054300.3	intron_variant	MODIFIER
SL3.0ch07	62783103	G	T	0|0	0|0	1|1	1|1	1|1	1|1	1|1	0|0	0|0	Solyc07g054300.3	splice_region_variant&intron_variant	LOW
SL3.0ch07	62783134	G	C	0|0	0|0	1|1	1|1	1|1	1|1	1|1	0|0	0|0	Solyc07g054300.3	intron_variant	MODIFIER
SL3.0ch07	62783188	TGGG	GTCG	0|0	0|0	1|1	1|1	1|1	1|1	1|1	0|0	0|0	Solyc07g054300.3	intron_variant	MODIFIER
SL3.0ch07	62805567	C	T	0|0	0|0	1|1	1|1	1|1	1|1	1|1	0|0	0|0	Solyc07g054320.3	intron_variant	MODIFIER
SL3.0ch07	62805574	T	A	0|0	0|0	1|1	1|1	1|1	1|1	1|1	0|0	0|0	Solyc07g054320.3	intron_variant	MODIFIER
SL3.0ch07	62805605	G	A	0|0	0|0	1|1	1|1	1|1	1|1	1|1	0|0	0|0	Solyc07g054320.3	intron_variant	MODIFIER
SL3.0ch07	62805631	G	A	0|0	0|0	1|1	1|1	1|1	1|1	1|1	0|0	0|0	Solyc07g054320.3	intron_variant	MODIFIER
SL3.0ch07	62805651	T	C	0|0	0|0	1|1	1|1	1|1	1|1	1|1	0|0	0|0	Solyc07g054320.3	intron_variant	MODIFIER
SL3.0ch07	62805792	G	A	0|0	0|0	1|1	1|1	1|1	1|1	1|1	0|0	0|0	Solyc07g054320.3	intron_variant	MODIFIER
SL3.0ch07	62805805	A	G	0|0	0|0	1|1	1|1	1|1	1|1	1|1	0|0	0|0	Solyc07g054320.3	intron_variant	MODIFIER
SL3.0ch07	62805884	CTGGATGA	TAAAACAG	0|0	0|0	1|1	1|1	1|1	1|1	1|1	0|0	0|0	Solyc07g054320.3	intron_variant	MODIFIER
SL3.0ch07	62973596	G	A	0|0	0|0	1|1	1|1	1|1	1|1	1|1	0|0	0|0	Solyc07g054560.1	downstream_gene_variant	MODIFIER
SL3.0ch07	62973654	C	T	0|0	0|0	1|1	1|1	1|1	1|1	1|1	0|0	0|0	Solyc07g054560.1	downstream_gene_variant	MODIFIER
SL3.0ch07	62973677	GC	AT	0|0	0|0	1|1	1|1	1|1	1|1	1|1	0|0	0|0	Solyc07g054560.1	downstream_gene_variant	MODIFIER
SL3.0ch07	63123493	A	T	0|0	0|0	1|1	1|1	1|1	1|1	1|1	0|0	0|0	Solyc07g054810.1	downstream_gene_variant	MODIFIER
SL3.0ch07	63123494	T	A	0|0	0|0	1|1	1|1	1|1	1|1	1|1	0|0	0|0	Solyc07g054810.1	downstream_gene_variant	MODIFIER
SL3.0ch07	63123523	C	G	0|0	0|0	1|1	1|1	1|1	1|1	1|1	0|0	0|0	Solyc07g054810.1	downstream_gene_variant	MODIFIER
SL3.0ch07	63133256	T	C	0|0	0|0	1|1	1|1	1|1	1|1	1|1	0|0	0|0	Solyc07g054820.3	downstream_gene_variant	MODIFIER
SL3.0ch07	63133271	T	A	0|0	0|0	1|1	1|1	1|1	1|1	1|1	0|0	0|0	Solyc07g054820.3	downstream_gene_variant	MODIFIER
SL3.0ch07	63133289	A	G	0|0	0|0	1|1	1|1	1|1	1|1	1|1	0|0	0|0	Solyc07g054820.3	downstream_gene_variant	MODIFIER
SL3.0ch07	63133291	G	A	0|0	0|0	1|1	1|1	1|1	1|1	1|1	0|0	0|0	Solyc07g054820.3	downstream_gene_variant	MODIFIER
SL3.0ch07	63133292	G	T	0|0	0|0	1|1	1|1	1|1	1|1	1|1	0|0	0|0	Solyc07g054820.3	downstream_gene_variant	MODIFIER
SL3.0ch07	63133324	A	G	0|0	0|0	1|1	1|1	1|1	1|1	1|1	0|0	0|0	Solyc07g054820.3	downstream_gene_variant	MODIFIER
SL3.0ch07	63133545	C	T	0|0	0|0	1|1	1|1	1|1	1|1	1|1	0|0	0|0	Solyc07g054830.3	intron_variant	MODIFIER
SL3.0ch07	63133608	T	G	0|0	0|0	1|1	1|1	1|1	1|1	1|1	0|0	0|0	Solyc07g054830.3	intron_variant	MODIFIER
SL3.0ch07	63133609	C	A	0|0	0|0	1|1	1|1	1|1	1|1	1|1	0|0	0|0	Solyc07g054830.3	intron_variant	MODIFIER
SL3.0ch07	63133626	T	G	0|0	0|0	1|1	1|1	1|1	1|1	1|1	0|0	0|0	Solyc07g054830.3	intron_variant	MODIFIER
SL3.0ch07	63133634	TTAGGACTCT	CAGATGTGAG	0|0	0|0	1|1	1|1	1|1	1|1	1|1	0|0	0|0	Solyc07g054830.3	intron_variant	MODIFIER
SL3.0ch07	63144629	CTTTT	TCCAC	0|0	0|0	1|1	1|1	1|1	1|1	1|1	0|0	0|0	Solyc07g054840.3	upstream_gene_variant	MODIFIER
SL3.0ch07	63144672	C	T	0|0	0|0	1|1	1|1	1|1	1|1	1|1	0|0	0|0	Solyc07g054840.3	upstream_gene_variant	MODIFIER
SL3.0ch07	63144677	T	C	0|0	0|0	1|1	1|1	1|1	1|1	1|1	0|0	0|0	Solyc07g054840.3	upstream_gene_variant	MODIFIER
SL3.0ch07	63144701	T	C	0|0	0|0	1|1	1|1	1|1	1|1	1|1	0|0	0|0	Solyc07g054840.3	upstream_gene_variant	MODIFIER
SL3.0ch07	63145097	T	A	0|0	0|0	1|1	1|1	1|1	1|1	1|1	0|0	0|0	Solyc07g054840.3	upstream_gene_variant	MODIFIER
SL3.0ch07	63145117	T	C	0|0	0|0	1|1	1|1	1|1	1|1	1|1	0|0	0|0	Solyc07g054840.3	upstream_gene_variant	MODIFIER
SL3.0ch07	63305968	TAAA	ATCA	0|0	0|0	1|1	1|1	1|1	1|1	1|1	0|0	0|0	Solyc07g055030.1	upstream_gene_variant	MODIFIER
SL3.0ch07	63317582	ACCT	CGAC	0|0	0|0	1|1	1|1	1|1	1|1	1|1	0|0	0|0	Solyc07g055060.3	splice_region_variant&intron_variant	LOW
SL3.0ch07	63317625	A	C	0|0	0|0	1|1	1|1	1|1	1|1	1|1	0|0	0|0	Solyc07g055050.3	downstream_gene_variant	MODIFIER
SL3.0ch07	63317630	C	G	0|0	0|0	1|1	1|1	1|1	1|1	1|1	0|0	0|0	Solyc07g055050.3	downstream_gene_variant	MODIFIER
SL3.0ch07	63317640	C	A	0|0	0|0	1|1	1|1	1|1	1|1	1|1	0|0	0|0	Solyc07g055050.3	downstream_gene_variant	MODIFIER
SL3.0ch07	63317689	T	C	0|0	0|0	1|1	1|1	1|1	1|1	1|1	0|0	0|0	Solyc07g055050.3	downstream_gene_variant	MODIFIER
SL3.0ch07	63324409	A	C	0|0	0|0	1|1	1|1	1|1	1|1	1|1	0|0	0|0	Solyc07g055060.3	upstream_gene_variant	MODIFIER
SL3.0ch07	63324425	A	G	0|0	0|0	1|1	1|1	1|1	1|1	1|1	0|0	0|0	Solyc07g055060.3	upstream_gene_variant	MODIFIER
SL3.0ch07	63324429	G	A	0|0	0|0	1|1	1|1	1|1	1|1	1|1	0|0	0|0	Solyc07g055060.3	upstream_gene_variant	MODIFIER
SL3.0ch07	63324457	T	C	0|0	0|0	1|1	1|1	1|1	1|1	1|1	0|0	0|0	Solyc07g055060.3	upstream_gene_variant	MODIFIER
SL3.0ch07	63411220	AAA	GGG	0|0	0|0	1|1	1|1	1|1	1|1	1|1	0|0	0|0	Solyc07g055150.3	missense_variant	MODERATE
SL3.0ch07	63411327	A	G	0|0	0|0	1|1	1|1	1|1	1|1	1|1	0|0	0|0	Solyc07g055145.1	upstream_gene_variant	MODIFIER
SL3.0ch07	63411605	A	G	0|0	0|0	1|1	1|1	1|1	1|1	1|1	0|0	0|0	Solyc07g055145.1	upstream_gene_variant	MODIFIER
SL3.0ch07	63411608	A	G	0|0	0|0	1|1	1|1	1|1	1|1	1|1	0|0	0|0	Solyc07g055145.1	upstream_gene_variant	MODIFIER
SL3.0ch07	63449556	T	C	0|0	0|0	1|1	1|1	1|1	1|1	1|1	0|0	0|0	Solyc07g055200.3	downstream_gene_variant	MODIFIER
SL3.0ch07	63484481	ACCA	GTGG	0|0	0|0	1|1	1|1	1|1	1|1	1|1	0|0	0|0	Solyc07g055270.1	upstream_gene_variant	MODIFIER
SL3.0ch07	63530305	G	A	0|0	0|0	1|1	1|1	1|1	1|1	1|1	0|0	0|0	Solyc07g055330.3	upstream_gene_variant	MODIFIER
SL3.0ch07	63530325	G	A	0|0	0|0	1|1	1|1	1|1	1|1	1|1	0|0	0|0	Solyc07g055330.3	upstream_gene_variant	MODIFIER
SL3.0ch07	63530400	A	G	0|0	0|0	1|1	1|1	1|1	1|1	1|1	0|0	0|0	Solyc07g055330.3	upstream_gene_variant	MODIFIER
SL3.0ch07	63530582	T	C	0|0	0|0	1|1	1|1	1|1	1|1	1|1	0|0	0|0	Solyc07g055330.3	upstream_gene_variant	MODIFIER
SL3.0ch07	63530609	T	C	0|0	0|0	1|1	1|1	1|1	1|1	1|1	0|0	0|0	Solyc07g055330.3	upstream_gene_variant	MODIFIER
SL3.0ch07	63530633	T	C	0|0	0|0	1|1	1|1	1|1	1|1	1|1	0|0	0|0	Solyc07g055330.3	upstream_gene_variant	MODIFIER
SL3.0ch07	63530685	GGATTT	AAGCCC	0|0	0|0	1|1	1|1	1|1	1|1	1|1	0|0	0|0	Solyc07g055330.3	upstream_gene_variant	MODIFIER
SL3.0ch07	63616314	TCT	GCC	0|0	0|0	1|1	1|1	1|1	1|1	1|1	0|0	0|0	Solyc07g055470.3	missense_variant	MODERATE
SL3.0ch07	63616362	T	G	0|0	0|0	1|1	1|1	1|1	1|1	1|1	0|0	0|0	Solyc07g055470.3	missense_variant	MODERATE
SL3.0ch07	63616651	T	C	0|0	0|0	1|1	1|1	1|1	1|1	1|1	0|0	0|0	Solyc07g055470.3	synonymous_variant	LOW
SL3.0ch07	63638024	A	G	0|0	0|0	1|1	1|1	1|1	1|1	1|1	0|0	0|0	Solyc07g055490.3	upstream_gene_variant	MODIFIER
SL3.0ch07	63638025	G	T	0|0	0|0	1|1	1|1	1|1	1|1	1|1	0|0	0|0	Solyc07g055490.3	upstream_gene_variant	MODIFIER
SL3.0ch07	63638029	T	C	0|0	0|0	1|1	1|1	1|1	1|1	1|1	0|0	0|0	Solyc07g055490.3	upstream_gene_variant	MODIFIER
SL3.0ch07	63638056	G	T	0|0	0|0	1|1	1|1	1|1	1|1	1|1	0|0	0|0	Solyc07g055490.3	upstream_gene_variant	MODIFIER
SL3.0ch07	63638067	T	A	0|0	0|0	1|1	1|1	1|1	1|1	1|1	0|0	0|0	Solyc07g055490.3	upstream_gene_variant	MODIFIER
SL3.0ch07	63638288	A	G	0|0	0|0	1|1	1|1	1|1	1|1	1|1	0|0	0|0	Solyc07g055490.3	upstream_gene_variant	MODIFIER
SL3.0ch07	63638299	C	T	0|0	0|0	1|1	1|1	1|1	1|1	1|1	0|0	0|0	Solyc07g055490.3	upstream_gene_variant	MODIFIER
SL3.0ch07	63638309	A	G	0|0	0|0	1|1	1|1	1|1	1|1	1|1	0|0	0|0	Solyc07g055490.3	upstream_gene_variant	MODIFIER
SL3.0ch07	63638325	A	G	0|0	0|0	1|1	1|1	1|1	1|1	1|1	0|0	0|0	Solyc07g055490.3	upstream_gene_variant	MODIFIER
SL3.0ch07	63638373	A	G	0|0	0|0	1|1	1|1	1|1	1|1	1|1	0|0	0|0	Solyc07g055490.3	upstream_gene_variant	MODIFIER
SL3.0ch07	63984132	ATC	GCT	0|0	0|0	1|1	1|1	1|1	1|1	1|1	0|0	0|0	Solyc07g055930.3	missense_variant	MODERATE
SL3.0ch07	64082812	AC	GA	0|0	0|0	1|1	1|1	1|1	1|1	1|1	0|0	0|0	Solyc07g056060.3	missense_variant	MODERATE
SL3.0ch07	64082818	A	G	0|0	0|0	1|1	1|1	1|1	1|1	1|1	0|0	0|0	Solyc07g056060.3	synonymous_variant	LOW
SL3.0ch07	64083177	C	A	0|0	0|0	1|1	1|1	1|1	1|1	1|1	0|0	0|0	Solyc07g056050.1	downstream_gene_variant	MODIFIER
SL3.0ch07	64106009	C	G	0|0	0|0	1|1	1|1	1|1	1|1	1|1	0|0	0|0	Solyc07g056100.1	upstream_gene_variant	MODIFIER
SL3.0ch07	64127336	GA	AC	0|0	0|0	1|1	1|1	1|1	1|1	1|1	0|0	0|0	Solyc07g056150.3	missense_variant	MODERATE
SL3.0ch07	64151485	GGGG	ATAT	0|0	0|0	1|1	1|1	1|1	1|1	1|1	0|0	0|0	Solyc07g056170.3	downstream_gene_variant	MODIFIER
SL3.0ch07	64151492	G	A	0|0	0|0	1|1	1|1	1|1	1|1	1|1	0|0	0|0	Solyc07g056170.3	downstream_gene_variant	MODIFIER
SL3.0ch07	64151810	G	T	0|0	0|0	1|1	1|1	1|1	1|1	1|1	0|0	0|0	Solyc07g056170.3	downstream_gene_variant	MODIFIER
SL3.0ch07	64151822	G	A	0|0	0|0	1|1	1|1	1|1	1|1	1|1	0|0	0|0	Solyc07g056170.3	downstream_gene_variant	MODIFIER
SL3.0ch07	64151824	G	T	0|0	0|0	1|1	1|1	1|1	1|1	1|1	0|0	0|0	Solyc07g056170.3	downstream_gene_variant	MODIFIER
SL3.0ch07	64197871	T	G	0|0	0|0	0|1	1|1	1|1	1|1	1|1	0|0	0|0	Solyc07g056220.3	intron_variant	MODIFIER
SL3.0ch07	64200611	GA	AC	0|0	0|0	1|1	1|1	1|1	1|1	1|1	0|0	0|0	Solyc07g056220.3	intron_variant	MODIFIER
SL3.0ch07	64201012	G	A	0|0	0|0	1|1	1|1	1|1	1|1	1|1	0|0	0|0	Solyc07g056220.3	missense_variant&splice_region_variant	MODERATE
SL3.0ch07	64201018	A	C	0|0	0|0	1|1	1|1	1|1	1|1	1|1	0|0	0|0	Solyc07g056220.3	splice_region_variant&intron_variant	LOW
SL3.0ch07	64226050	A	G	0|0	0|0	1|1	1|1	1|1	1|1	1|1	0|0	0|0	Solyc07g056260.3	intron_variant	MODIFIER
SL3.0ch07	64228856	AC	TT	0|0	0|0	1|1	1|1	1|1	1|1	1|1	0|0	0|0	Solyc07g056260.3	intron_variant	MODIFIER
SL3.0ch07	64228930	A	T	0|0	0|0	1|1	1|1	1|1	1|1	1|1	0|0	0|0	Solyc07g056260.3	intron_variant	MODIFIER
SL3.0ch07	64229174	C	T	0|0	0|0	1|1	1|1	1|1	1|1	1|1	0|0	0|0	Solyc07g056260.3	intron_variant	MODIFIER
SL3.0ch07	64231734	CCG	TTT	0|0	0|0	1|1	1|1	1|1	1|1	1|1	0|0	0|0	Solyc07g056260.3	splice_region_variant&intron_variant	LOW
SL3.0ch07	64231748	C	T	0|0	0|0	1|1	1|1	1|1	1|1	1|1	0|0	0|0	Solyc07g056260.3	intron_variant	MODIFIER
SL3.0ch07	64231837	C	T	0|0	0|0	1|1	1|1	1|1	1|1	1|1	0|0	0|0	Solyc07g056260.3	missense_variant	MODERATE
SL3.0ch07	64232078	G	T	0|0	0|0	1|1	1|1	1|1	1|1	1|1	0|0	0|0	Solyc07g056260.3	intron_variant	MODIFIER
SL3.0ch07	64293096	C	T	0|0	0|0	1|1	1|1	1|1	1|1	1|1	0|0	0|0	Solyc07g056310.3	downstream_gene_variant	MODIFIER
SL3.0ch07	64293174	T	G	0|0	0|0	1|1	1|1	1|1	1|1	1|1	0|0	0|0	Solyc07g056310.3	downstream_gene_variant	MODIFIER
SL3.0ch07	64293176	T	C	0|0	0|0	1|1	1|1	1|1	1|1	1|1	0|0	0|0	Solyc07g056310.3	downstream_gene_variant	MODIFIER
SL3.0ch07	64293381	T	C	0|0	0|0	1|1	1|1	1|1	1|1	1|1	0|0	0|0	Solyc07g056310.3	downstream_gene_variant	MODIFIER
SL3.0ch07	64293400	G	T	0|0	0|0	1|1	1|1	1|1	1|1	1|1	0|0	0|0	Solyc07g056310.3	downstream_gene_variant	MODIFIER
SL3.0ch07	64293413	C	T	0|0	0|0	1|1	1|1	1|1	1|1	1|1	0|0	0|0	Solyc07g056310.3	downstream_gene_variant	MODIFIER
SL3.0ch07	64293421	T	C	0|0	0|0	1|1	1|1	1|1	1|1	1|1	0|0	0|0	Solyc07g056310.3	downstream_gene_variant	MODIFIER
SL3.0ch07	64293422	G	A	0|0	0|0	1|1	1|1	1|1	1|1	1|1	0|0	0|0	Solyc07g056310.3	downstream_gene_variant	MODIFIER
SL3.0ch07	64293441	A	C	0|0	0|0	1|1	1|1	1|1	1|1	1|1	0|0	0|0	Solyc07g056310.3	downstream_gene_variant	MODIFIER
SL3.0ch07	64293445	C	T	0|0	0|0	1|1	1|1	1|1	1|1	1|1	0|0	0|0	Solyc07g056310.3	downstream_gene_variant	MODIFIER
SL3.0ch07	64293448	T	C	0|0	0|0	1|1	1|1	1|1	1|1	1|1	0|0	0|0	Solyc07g056310.3	downstream_gene_variant	MODIFIER
SL3.0ch07	64293449	A	G	0|0	0|0	1|1	1|1	1|1	1|1	1|1	0|0	0|0	Solyc07g056310.3	downstream_gene_variant	MODIFIER
SL3.0ch07	64293453	A	G	0|0	0|0	1|1	1|1	1|1	1|1	1|1	0|0	0|0	Solyc07g056310.3	downstream_gene_variant	MODIFIER
SL3.0ch07	64293457	A	T	0|0	0|0	1|1	1|1	1|1	1|1	1|1	0|0	0|0	Solyc07g056310.3	downstream_gene_variant	MODIFIER
SL3.0ch07	64293461	T	G	0|0	0|0	1|1	1|1	1|1	1|1	1|1	0|0	0|0	Solyc07g056310.3	downstream_gene_variant	MODIFIER
SL3.0ch07	64293468	T	C	0|0	0|0	1|1	1|1	1|1	1|1	1|1	0|0	0|0	Solyc07g056310.3	downstream_gene_variant	MODIFIER
SL3.0ch07	64293481	CTTTGCTGGACTAAATT	TGCCTTCAGCTCGGTGC	0|0	0|0	1|1	1|1	1|1	1|1	1|1	0|0	0|0	Solyc07g056310.3	downstream_gene_variant	MODIFIER
SL3.0ch07	64352293	G	C	0|0	0|0	1|1	1|1	1|1	1|1	1|1	0|0	0|0	Solyc07g056350.3	upstream_gene_variant	MODIFIER
SL3.0ch07	64352298	T	C	0|0	0|0	1|1	1|1	1|1	1|1	1|1	0|0	0|0	Solyc07g056350.3	upstream_gene_variant	MODIFIER
SL3.0ch07	64352336	T	A	0|0	0|0	1|1	1|1	1|1	1|1	1|1	0|0	0|0	Solyc07g056350.3	upstream_gene_variant	MODIFIER
SL3.0ch07	64352349	G	A	0|0	0|0	1|1	1|1	1|1	1|1	1|1	0|0	0|0	Solyc07g056350.3	upstream_gene_variant	MODIFIER
SL3.0ch07	64352521	G	C	0|0	0|0	1|1	1|1	1|1	1|1	1|1	0|0	0|0	Solyc07g056350.3	upstream_gene_variant	MODIFIER
SL3.0ch07	64352533	C	T	0|0	0|0	1|1	1|1	1|1	1|1	1|1	0|0	0|0	Solyc07g056350.3	upstream_gene_variant	MODIFIER
SL3.0ch07	64352540	C	T	0|0	0|0	1|1	1|1	1|1	1|1	1|1	0|0	0|0	Solyc07g056350.3	upstream_gene_variant	MODIFIER
SL3.0ch07	64352553	T	A	0|0	0|0	1|1	1|1	1|1	1|1	1|1	0|0	0|0	Solyc07g056350.3	upstream_gene_variant	MODIFIER
SL3.0ch07	64352558	C	A	0|0	0|0	1|1	1|1	1|1	1|1	1|1	0|0	0|0	Solyc07g056350.3	upstream_gene_variant	MODIFIER
SL3.0ch07	64352587	C	T	0|0	0|0	1|1	1|1	1|1	1|1	1|1	0|0	0|0	Solyc07g056350.3	upstream_gene_variant	MODIFIER
SL3.0ch07	64453998	ATGGC	CCCTT	0|0	0|0	1|1	1|1	1|1	1|1	1|1	0|0	0|0	Solyc07g056530.3	3_prime_UTR_variant	MODIFIER
SL3.0ch07	64454006	A	C	0|0	0|0	1|1	1|1	1|1	1|1	1|1	0|0	0|0	Solyc07g056530.3	3_prime_UTR_variant	MODIFIER
SL3.0ch07	64454092	T	C	0|0	0|0	1|1	1|1	1|1	1|1	1|1	0|0	0|0	Solyc07g056530.3	3_prime_UTR_variant	MODIFIER
SL3.0ch07	64454409	G	C	0|0	0|0	1|1	1|1	1|1	1|1	1|1	0|0	0|0	Solyc07g056520.3	upstream_gene_variant	MODIFIER
SL3.0ch07	64454454	G	T	0|0	0|0	1|1	1|1	1|1	1|1	1|1	0|0	0|0	Solyc07g056520.3	upstream_gene_variant	MODIFIER
SL3.0ch07	64454460	C	T	0|0	0|0	1|1	1|1	1|1	1|1	1|1	0|0	0|0	Solyc07g056520.3	upstream_gene_variant	MODIFIER
SL3.0ch07	64461570	GTGT	TAAC	0|0	0|0	1|1	1|1	1|1	1|1	1|1	0|0	0|0	Solyc07g056530.3	upstream_gene_variant	MODIFIER
SL3.0ch07	64469137	GC	GT	0|0	0|0	1|1	1|1	1|1	1|1	1|1	0|0	0|0	Solyc07g056560.3	upstream_gene_variant	MODIFIER
SL3.0ch07	64469419	C	T	0|0	0|0	1|1	1|1	1|1	1|1	1|1	0|0	0|0	Solyc07g056560.3	upstream_gene_variant	MODIFIER
SL3.0ch07	64476446	A	T	0|0	0|0	1|1	1|1	1|1	1|1	1|1	0|0	0|0	Solyc07g056550.3	downstream_gene_variant	MODIFIER
SL3.0ch07	64476459	T	A	0|0	0|0	1|1	1|1	1|1	1|1	1|1	0|0	0|0	Solyc07g056550.3	downstream_gene_variant	MODIFIER
SL3.0ch07	64476495	G	C	0|0	0|0	1|1	1|1	1|1	1|1	1|1	0|0	0|0	Solyc07g056550.3	downstream_gene_variant	MODIFIER
SL3.0ch07	64476525	T	C	0|0	0|0	1|1	1|1	1|1	1|1	1|1	0|0	0|0	Solyc07g056550.3	downstream_gene_variant	MODIFIER
SL3.0ch07	64476779	G	A	0|0	0|0	1|1	1|1	1|1	1|1	1|1	0|0	0|0	Solyc07g056550.3	downstream_gene_variant	MODIFIER
SL3.0ch07	64476798	T	G	0|0	0|0	1|1	1|1	1|1	1|1	1|1	0|0	0|0	Solyc07g056550.3	downstream_gene_variant	MODIFIER
SL3.0ch07	64476821	ATGTGT	TACCAG	0|0	0|0	1|1	1|1	1|1	1|1	1|1	0|0	0|0	Solyc07g056550.3	downstream_gene_variant	MODIFIER
SL3.0ch07	64585873	C	A	0|0	0|0	1|1	1|1	1|1	1|1	1|1	0|0	0|0	Solyc07g056660.3	upstream_gene_variant	MODIFIER
SL3.0ch07	64585878	A	C	0|0	0|0	1|1	1|1	1|1	1|1	1|1	0|0	0|0	Solyc07g056660.3	upstream_gene_variant	MODIFIER
SL3.0ch07	64585906	A	C	0|0	0|0	1|1	1|1	1|1	1|1	1|1	0|0	0|0	Solyc07g056660.3	upstream_gene_variant	MODIFIER
SL3.0ch07	64586221	A	C	0|0	0|0	1|1	1|1	1|1	1|1	1|1	0|0	0|0	Solyc07g056660.3	upstream_gene_variant	MODIFIER
SL3.0ch07	64586229	T	C	0|0	0|0	1|1	1|1	1|1	1|1	1|1	0|0	0|0	Solyc07g056660.3	upstream_gene_variant	MODIFIER
SL3.0ch07	64586251	C	A	0|0	0|0	1|1	1|1	1|1	1|1	1|1	0|0	0|0	Solyc07g056660.3	upstream_gene_variant	MODIFIER
SL3.0ch07	64586252	T	G	0|0	0|0	1|1	1|1	1|1	1|1	1|1	0|0	0|0	Solyc07g056660.3	upstream_gene_variant	MODIFIER
SL3.0ch07	64595516	C	T	0|0	0|0	1|1	1|1	1|1	1|1	1|1	0|0	0|0	Solyc07g056660.3	synonymous_variant	LOW
SL3.0ch07	64595607	TTGCGC	CCTTAT	0|0	0|0	1|1	1|1	1|1	1|1	1|1	0|0	0|0	Solyc07g056660.3	missense_variant	MODERATE
SL3.0ch07	64634765	ATCAAGT	TCTGGTC	0|0	0|0	1|1	1|1	1|1	1|1	1|1	0|0	0|0	Solyc07g056700.1	missense_variant	MODERATE
SL3.0ch07	64634845	A	T	0|0	0|0	1|1	1|1	1|1	1|1	1|1	0|0	0|0	Solyc07g056700.1	synonymous_variant	LOW
SL3.0ch07	64634849	T	C	0|0	0|0	0|1	0|1	0|1	0|1	0|1	0|0	0|0	Solyc07g056700.1	missense_variant	MODERATE
SL3.0ch07	64635104	C	T	0|0	0|0	1|1	1|1	1|1	1|1	1|1	0|0	0|0	Solyc07g056700.1	upstream_gene_variant	MODIFIER
SL3.0ch07	64635128	A	G	0|0	0|0	1|1	1|1	1|1	1|1	1|1	0|0	0|0	Solyc07g056700.1	upstream_gene_variant	MODIFIER
SL3.0ch07	64635176	A	G	0|0	0|0	1|1	1|1	1|1	1|1	1|1	0|0	0|0	Solyc07g056700.1	upstream_gene_variant	MODIFIER
SL3.0ch07	64635177	G	T	0|0	0|0	1|1	1|1	1|1	1|1	1|1	0|0	0|0	Solyc07g056700.1	upstream_gene_variant	MODIFIER
SL3.0ch07	64635197	T	C	0|0	0|0	1|1	1|1	1|1	1|1	1|1	0|0	0|0	Solyc07g056700.1	upstream_gene_variant	MODIFIER
SL3.0ch07	64866015	A	G	0|0	0|0	1|1	1|1	1|1	1|1	1|1	0|0	0|0	Solyc07g061780.3	missense_variant	MODERATE
SL3.0ch07	64866425	A	G	0|0	0|0	1|1	1|1	1|1	1|1	1|1	0|0	0|0	Solyc07g061780.3	missense_variant	MODERATE
SL3.0ch07	64866431	AA	GG	0|0	0|0	1|1	1|1	1|1	1|1	1|1	0|0	0|0	Solyc07g061780.3	missense_variant	MODERATE
SL3.0ch07	64869381	GCAG	CTTT	0|0	0|0	1|1	1|1	1|1	1|1	1|1	0|0	0|0	Solyc07g061780.3	splice_region_variant&intron_variant	LOW
SL3.0ch07	64869433	G	C	0|0	0|0	1|1	1|1	1|1	1|1	1|1	0|0	0|0	Solyc07g061780.3	intron_variant	MODIFIER
SL3.0ch07	64869457	C	T	0|0	0|0	1|1	1|1	1|1	1|1	1|1	0|0	0|0	Solyc07g061780.3	intron_variant	MODIFIER
SL3.0ch07	64869797	A	T	0|0	0|0	1|1	1|1	1|1	1|1	1|1	0|0	0|0	Solyc07g061800.3	downstream_gene_variant	MODIFIER
SL3.0ch07	64869864	G	T	0|0	0|0	1|1	1|1	1|1	1|1	1|1	0|0	0|0	Solyc07g061800.3	downstream_gene_variant	MODIFIER
SL3.0ch07	64903438	T	C	0|0	0|0	1|1	1|1	1|1	1|1	1|1	0|0	0|0	Solyc07g061880.2	missense_variant	MODERATE
SL3.0ch07	64903457	A	T	0|0	0|0	1|1	1|1	1|1	1|1	1|1	0|0	0|0	Solyc07g061880.2	synonymous_variant	LOW
SL3.0ch07	64903669	G	A	0|0	0|0	1|1	1|1	1|1	1|1	1|1	0|0	0|0	Solyc07g061880.2	missense_variant	MODERATE
SL3.0ch07	64903711	A	G	0|0	0|0	1|1	1|1	1|1	1|1	1|1	0|0	0|0	Solyc07g061880.2	missense_variant	MODERATE
SL3.0ch07	65081124	GGT	AAC	0|0	0|0	1|1	1|1	1|1	1|1	1|1	0|0	0|0	Solyc07g062140.3	intron_variant	MODIFIER
SL3.0ch07	65100459	G	A	0|0	0|0	1|1	1|1	1|1	1|1	1|1	0|0	0|0	Solyc07g062150.3	downstream_gene_variant	MODIFIER
SL3.0ch07	65100462	G	T	0|0	0|0	1|1	1|1	1|1	1|1	1|1	0|0	0|0	Solyc07g062150.3	downstream_gene_variant	MODIFIER
SL3.0ch07	65102436	CCCAG	ATTCG	0|0	0|0	1|1	1|1	1|1	1|1	1|1	0|0	0|0	Solyc07g062170.2	downstream_gene_variant	MODIFIER
SL3.0ch07	65102440	CCCAG	ATTCG	0|0	0|0	1|1	1|1	1|1	1|1	1|1	0|0	0|0	Solyc07g062170.2	downstream_gene_variant	MODIFIER
SL3.0ch07	65102489	C	A	0|0	0|0	1|1	1|1	1|1	1|1	1|1	0|0	0|0	Solyc07g062170.2	downstream_gene_variant	MODIFIER
SL3.0ch07	65102495	C	T	0|0	0|0	1|1	1|1	1|1	1|1	1|1	0|0	0|0	Solyc07g062170.2	downstream_gene_variant	MODIFIER
SL3.0ch07	65102502	C	T	0|0	0|0	1|1	1|1	1|1	1|1	1|1	0|0	0|0	Solyc07g062170.2	downstream_gene_variant	MODIFIER
SL3.0ch07	65102504	A	C	0|0	0|0	1|1	1|1	1|1	1|1	1|1	0|0	0|0	Solyc07g062170.2	downstream_gene_variant	MODIFIER
SL3.0ch07	65205022	GATTCTTT	CTAGTACC	0|0	0|0	1|1	1|1	1|1	1|1	1|1	0|0	0|0	Solyc07g062310.3	upstream_gene_variant	MODIFIER
SL3.0ch07	65205045	G	C	0|0	0|0	1|1	1|1	1|1	1|1	1|1	0|0	0|0	Solyc07g062310.3	upstream_gene_variant	MODIFIER
SL3.0ch07	65205089	A	T	0|0	0|0	1|1	1|1	1|1	1|1	1|1	0|0	0|0	Solyc07g062310.3	upstream_gene_variant	MODIFIER
SL3.0ch07	65205120	T	A	0|0	0|0	1|1	1|1	1|1	1|1	1|1	0|0	0|0	Solyc07g062310.3	upstream_gene_variant	MODIFIER
SL3.0ch07	65205320	T	G	0|0	0|0	1|1	1|1	1|1	1|1	1|1	0|0	0|0	Solyc07g062310.3	upstream_gene_variant	MODIFIER
SL3.0ch07	65205326	C	T	0|0	0|0	1|1	1|1	1|1	1|1	1|1	0|0	0|0	Solyc07g062310.3	upstream_gene_variant	MODIFIER
SL3.0ch07	65205355	T	A	0|0	0|0	1|1	1|1	1|1	1|1	1|1	0|0	0|0	Solyc07g062310.3	upstream_gene_variant	MODIFIER
SL3.0ch07	65205363	T	C	0|0	0|0	1|1	1|1	1|1	1|1	1|1	0|0	0|0	Solyc07g062310.3	upstream_gene_variant	MODIFIER
SL3.0ch07	65205365	T	C	0|0	0|0	1|1	1|1	1|1	1|1	1|1	0|0	0|0	Solyc07g062310.3	upstream_gene_variant	MODIFIER
SL3.0ch07	65392276	TAC	AGT	0|0	0|0	1|1	1|1	1|1	1|1	1|1	0|0	0|0	0
SL3.0ch07	65369004	C	A	0|0	0|0	1|1	1|1	1|1	1|1	1|1	0|0	0|0	Solyc07g062540.3	synonymous_variant	LOW
SL3.0ch07	65369012	T	G	0|0	0|0	1|1	1|1	1|1	1|1	1|1	0|0	0|0	Solyc07g062540.3	synonymous_variant	LOW
SL3.0ch07	65369185	G	A	0|0	0|0	1|1	1|1	1|1	1|1	1|1	0|0	0|0	Solyc07g062530.3	downstream_gene_variant	MODIFIER
SL3.0ch07	65369197	C	T	0|0	0|0	1|1	1|1	1|1	1|1	1|1	0|0	0|0	Solyc07g062530.3	downstream_gene_variant	MODIFIER
SL3.0ch07	65369237	A	G	0|0	0|0	1|1	1|1	1|1	1|1	1|1	0|0	0|0	Solyc07g062550.3	downstream_gene_variant	MODIFIER
SL3.0ch07	65369255	A	G	0|0	0|0	1|1	1|1	1|1	1|1	1|1	0|0	0|0	Solyc07g062550.3	downstream_gene_variant	MODIFIER
SL3.0ch07	65369256	G	A	0|0	0|0	1|1	1|1	1|1	1|1	1|1	0|0	0|0	Solyc07g062550.3	downstream_gene_variant	MODIFIER
SL3.0ch07	65417243	T	C	0|0	0|0	1|1	1|1	1|1	1|1	1|1	0|0	0|0	Solyc07g062590.3	synonymous_variant	LOW
SL3.0ch07	65417258	C	T	0|0	0|0	0|1	1|1	1|1	1|1	1|1	0|0	0|0	Solyc07g062590.3	synonymous_variant	LOW
SL3.0ch07	65424501	A	G	0|0	0|0	1|1	1|1	1|1	1|1	1|1	0|0	0|0	Solyc07g062605.1	synonymous_variant	LOW
SL3.0ch07	65424578	GA	GG	0|0	0|0	1|1	1|1	1|1	1|1	1|1	0|0	0|0	Solyc07g062605.1	missense_variant	MODERATE
SL3.0ch07	65439336	ACTCACCT	CTCCTTTC	0|0	0|0	1|1	1|1	1|1	1|1	1|1	0|0	0|0	Solyc07g062610.3	intron_variant	MODIFIER
SL3.0ch07	65527706	GACC	TGAT	0|0	0|0	1|1	1|1	1|1	1|1	1|1	0|0	0|0	Solyc07g062710.3	upstream_gene_variant	MODIFIER
SL3.0ch07	65537556	G	T	0|0	0|0	1|1	1|1	1|1	1|1	1|1	0|0	0|0	Solyc07g062720.2	synonymous_variant	LOW
SL3.0ch07	65537557	A	T	0|0	0|0	1|1	1|1	1|1	1|1	1|1	0|0	0|0	Solyc07g062720.2	missense_variant	MODERATE
SL3.0ch07	65537563	C	A	0|0	0|0	1|1	1|1	1|1	1|1	1|1	0|0	0|0	Solyc07g062720.2	intron_variant	MODIFIER
SL3.0ch07	65537996	A	G	0|0	0|0	1|1	1|1	1|1	1|1	1|1	0|0	0|0	Solyc07g062720.2	intron_variant	MODIFIER
SL3.0ch07	65538012	G	A	0|0	0|0	1|1	1|1	1|1	1|1	1|1	0|0	0|0	Solyc07g062860.3	intron_variant	MODIFIER
SL3.0ch07	65538018	GACAG	TTAGA	0|0	0|0	1|1	1|1	1|1	1|1	1|1	0|0	0|0	Solyc07g062720.2	intron_variant	MODIFIER
SL3.0ch07	65624296	GC	TT	0|0	0|0	1|1	1|1	1|1	1|1	1|1	0|0	0|0	Solyc07g062860.3	missense_variant	MODERATE
SL3.0ch07	65631505	T	C	0|0	0|0	1|1	1|1	1|1	1|1	1|1	0|0	0|0	Solyc07g062860.3	intron_variant	MODIFIER
SL3.0ch07	65631553	C	T	0|0	0|0	1|1	1|1	1|1	1|1	1|1	0|0	0|0	Solyc07g062910.3	downstream_gene_variant	MODIFIER
SL3.0ch07	65631817	TC	CT	0|0	0|0	1|1	1|1	1|1	1|1	1|1	0|0	0|0	Solyc07g062860.3	3_prime_UTR_variant	MODIFIER
SL3.0ch07	65680310	C	T	0|0	0|0	1|1	1|1	1|1	1|1	1|1	0|0	0|0	Solyc07g062910.3	downstream_gene_variant	MODIFIER
SL3.0ch07	65680369	A	T	0|0	0|0	1|1	1|1	1|1	1|1	1|1	0|0	0|0	Solyc07g062910.3	downstream_gene_variant	MODIFIER
SL3.0ch07	65680381	A	G	0|0	0|0	1|1	1|1	1|1	1|1	1|1	0|0	0|0	Solyc07g062920.3	downstream_gene_variant	MODIFIER
SL3.0ch07	65687177	T	C	0|0	0|0	1|1	1|1	1|1	1|1	1|1	0|0	0|0	Solyc07g062920.3	downstream_gene_variant	MODIFIER
SL3.0ch07	65687209	G	T	0|0	0|0	1|1	1|1	1|1	1|1	1|1	0|0	0|0	Solyc07g062930.3	missense_variant	MODERATE
SL3.0ch07	65687261	G	A	0|0	0|0	1|1	1|1	1|1	1|1	1|1	0|0	0|0	Solyc07g062930.3	missense_variant	MODERATE
SL3.0ch07	65687262	T	C	0|0	0|0	1|1	1|1	1|1	1|1	1|1	0|0	0|0	Solyc07g062920.3	downstream_gene_variant	MODIFIER
SL3.0ch07	65687545	G	A	0|0	0|0	1|1	1|1	1|1	1|1	1|1	0|0	0|0	Solyc07g062920.3	downstream_gene_variant	MODIFIER
SL3.0ch07	65687565	G	A	0|0	0|0	1|1	1|1	1|1	1|1	1|1	0|0	0|0	Solyc07g062920.3	downstream_gene_variant	MODIFIER
SL3.0ch07	65687606	C	T	0|0	0|0	1|1	1|1	1|1	1|1	1|1	0|0	0|0	Solyc07g063130.3	downstream_gene_variant	MODIFIER
SL3.0ch07	65687633	TGGTGGC	CTACAAT	0|0	0|0	1|1	1|1	1|1	1|1	1|1	0|0	0|0	Solyc07g062920.3	downstream_gene_variant	MODIFIER
SL3.0ch07	65825037	A	G	0|0	0|0	1|1	1|1	1|1	1|1	1|1	0|0	0|0	Solyc07g063130.3	downstream_gene_variant	MODIFIER
SL3.0ch07	65825088	A	G	0|0	0|0	1|1	1|1	1|1	1|1	1|1	0|0	0|0	Solyc09g091840.3	upstream_gene_variant	MODIFIER
SL3.0ch07	65826850	TCA	CTG	0|0	0|0	1|1	1|1	1|1	1|1	1|1	0|0	0|0	Solyc07g063130.3	downstream_gene_variant	MODIFIER
SL3.0ch07	65892985	AAC	CCG	0|0	0|0	1|1	1|1	1|1	1|1	1|1	0|0	0|0	Solyc07g063240.3	intron_variant	MODIFIER
SL3.0ch07	65932144	ATG	TCA	0|0	0|0	1|1	1|1	1|1	1|1	1|1	0|0	0|0	Solyc07g063290.3	upstream_gene_variant	MODIFIER
SL3.0ch12	17602364	G	A	0|0	0|0	1|1	1|1	1|1	1|1	1|1	1|1	1|1	Solyc12g039180.2-Solyc12g039210.1	intergenic_region	MODIFIER
SL3.0ch12	53656853	A	C	0|0	0|1	1|1	1|1	1|1	1|1	1|1	1|1	1|1	Solyc12g039180.2-Solyc12g039210.1	intergenic_region	MODIFIER
