# Supplementary material for: Genomic Dissection of a Wild Region in a Superior Solanum pennellii Introgression Sub-Line with High Ascorbic Acid Accumulation in Tomato Fruit
Source: Genes (Basel). 2020 Jul 24;11(8):847. doi: 10.3390/genes11080847 (PMC7466095; doi:10.3390/genes11080847)
Supplement: Supplementary file 1 [file genes-11-00847-s001.zip › Table S4.xlsx]

## Sheet: upregulated
Supplementary Table S4.	Up-regulated genes between R182 and M82 at breaker (BR) stage. For each gene the logarithm Fold Change (logFC), the P-Value, the false discovery rate (FDR), the Gene Description, the mean of fragments per kilobase of exon per million reads mapped (FPKM) reference and the mean FPKM query are reported.
Gene ID	logFC	P-value	FDR	Gene description	Mean FPKM reference	Mean FPKM query
Solyc00g174340.2	3.85333	4.65973e-12	1.13668e-08	Pathogenesis-related protein 1 (AHRD V3.3 *** Q75QH2_CAPCH)	78.5679	1247.5
Solyc01g006400.3	4.42446	2.67185e-06	0.00275145	Extensin-like protein (AHRD V3.3 *** O49946_SOLTU)	0.843367	19.8853
Solyc01g096750.1	6.70453	0.000127896	0.0479002	Argonaute4d	0	0.390385
Solyc01g104850.3	2.77762	5.9392e-06	0.00445782	Carboxypeptidase (AHRD V3.3 *** K4B257_SOLLC)	0.494683	3.74286
Solyc02g068877.1	3.17909	1.13232e-05	0.00818416	Phosphate-responsive 1 family protein (AHRD V3.3 *** B9ICP1_POPTR)	0.337488	3.42213
Solyc02g071700.3	5.50293	8.109e-07	0.000989045	Lipase, GDSL (AHRD V3.3 *** A0A103XTV4_CYNCS)	0.0498979	2.60984
Solyc02g091860.3	2.3962	0.000110636	0.0431813	Receptor kinase (AHRD V3.3 *** D9IAP8_GOSHI)	0.234698	1.36228
Solyc03g006210.2	3.81147	4.68383e-05	0.0234372	Cysteine protease (AHRD V3.3 *** J7GPZ5_SOLCI)	0.166118	2.62115
Solyc03g036470.2	5.74355	1.90569e-05	0.0123965	Phenylalanine ammonia-lyase (AHRD V3.3 *** PAL1_SOLLC)	0.0486607	3.11361
Solyc03g045140.3	10.7291	4.48124e-23	8.74514e-19	Cyclopropane-fatty-acyl-phospholipid synthase (AHRD V3.3 *** AT3G23530.1)	0	4.61429
Solyc03g096130.2	7.65428	1.00407e-07	0.000150726	Protein yippee-like (AHRD V3.3 *** YIPL_SOLTU)	0	0.979016
Solyc03g096250.3	4.24116	3.93974e-05	0.0232668	Protein yippee-like (AHRD V3.3 *** K4BJ47_SOLLC)	0.137512	3.0078
Solyc03g097580.3	3.65789	4.39729e-05	0.0232668	Bidirectional sugar transporter SWEET (AHRD V3.3 *** K4BJH5_SOLLC)	0.175364	2.50908
Solyc04g071085.1	4.35677	3.03669e-14	9.87684e-11	Hydroxyproline-rich glycoprotein (AHRD V3.3 *** Q8H9E0_SOLTU)	11.525	261.453
Solyc05g010517.1	2.82257	6.56145e-05	0.0291015	BZip transcription factor (AHRD V3.3 *** Q9AT29_PHAVU)	0.881957	6.93167
Solyc05g014000.3	4.01062	4.53867e-06	0.0036905	Pectate lyase (AHRD V3.3 *** M1AQF5_SOLTU)	0.131422	2.38342
Solyc06g036100.3	2.77996	5.34161e-05	0.0254248	Divalent ion symporter (AHRD V3.3 *** AT1G02260.2)	0.190949	1.45288
Solyc07g009530.1	2.06098	3.75893e-07	0.000523968	Chitinase (AHRD V3.3 *-* B8QVJ5_ZEAMP)	110.779	505.902
Solyc07g048040.1	2.46144	5.3266e-07	0.000692991	Calcium-dependent lipid-binding domain-containing protein (AHRD V3.3 *** G5DXN8_SILLA)	2.16983	13.1737
Solyc07g049310.3	3.00316	9.75166e-08	0.000150726	Major facilitator superfamily protein (AHRD V3.3 *** AT1G05030.1)	2.05599	18.0043
Solyc08g068870.3	3.66685	4.16122e-06	0.0036905	aspartate protease family protein	0.114588	1.67496
Solyc09g007020.2	4.85597	1.64716e-15	6.42886e-12		1.17133	37.5326
Solyc09g074380.3	2.16051	4.53055e-05	0.0232668	DCD (Development and Cell Death) domain protein (AHRD V3.3 *-* AT2G32910.1)	0.860912	4.23847
Solyc09g083445.1	7.79534	6.3981e-05	0.029037	Proteinase inhibitor 1 (AHRD V3.3 *** ICI1_SOLTU)	0	3.5412
Solyc09g090150.3	3.04181	4.38328e-05	0.0232668	11S storage globulin (AHRD V3.3 *** O82437_COFAR)	1.01309	9.10686
Solyc09g090510.3	4.09305	2.67884e-06	0.00275145	Cyclopropane-fatty-acyl-phospholipid synthase (AHRD V3.3 *** AT3G23510.1)	0.176659	3.34601
Solyc09g092430.3	2.57439	1.16705e-06	0.00133971	Selenium binding family protein (AHRD V3.3 *** B9GFI5_POPTR)	1.65356	10.8079
Solyc09g098510.3	2.43218	9.14374e-05	0.037966	Extensin (Class I) (AHRD V3.3 *-* Q01945_SOLLC)	5.36916	31.6103
Solyc10g050110.1	3.37527	5.84114e-06	0.00445782	Leucine-rich repeat receptor-like protein kinase family (AHRD V3.3 *** A0A0K9PL83_ZOSMR)	0.225352	2.63335
Solyc10g076250.2	2.04615	4.41905e-05	0.0232668	Alanine-glyoxylate aminotransferase, putative (AHRD V3.3 *** B9SZ94_RICCO)	2.57185	11.7262
Solyc10g078270.2	6.1528	0.000104697	0.041697	WAT1-related protein (AHRD V3.3 *** K4D269_SOLLC)	0	0.362965
Solyc10g079860.2	2.05692	6.01912e-05	0.0279674	LEQB L.esculentum TomQ'b beta(1,3)glucanase	2.28897	10.4627
Solyc11g011570.1	5.91263	1.38773e-05	0.00967201	RING/U-box superfamily protein (AHRD V3.3 *-* AT3G19950.3)	0.0940487	6.84669
Solyc12g044820.2	4.52993	4.48103e-06	0.0036905	ABC transporter-like family-protein (AHRD V3.3 *** A0A072TLE5_MEDTR)	0.0556159	1.4328
Solyc12g096790.1	8.34441	5.28137e-05	0.0254248	HXXXD-type acyl-transferase family protein, putative (AHRD V3.3 *** A0A061E8Z9_THECC)	0	2.37229

## Sheet: downregulated
Supplementary Table S3.	Down-regulated genes between R182 and M82 at breaker (BR) stage. For each gene the logarithm Fold Change (logFC), the P-value, the false discovery rate (FDR), the Gene Description, the mean of fragments per kilobase of exon per million reads mapped (FPKM) reference and the mean FPKM query are reported.
Gene ID	logFC	P-value	FDR	Gene description	Mean FPKM reference	Mean FPKM query
Solyc01g057705.1	-6.13999	7.70828e-05	0.0327015	Histidyl-tRNA synthetase (AHRD V3.3 *-* A0A072U3T0_MEDTR)	0.292107	0
Solyc01g067090.3	-2.18282	1.59478e-05	0.0107318	Arginine-glutamic acid dipeptide repeats protein (AHRD V3.3 *** A0A1D1ZEZ0_9ARAE)	33.8631	8.20524
Solyc01g073810.2	-6.15376	2.5284e-09	5.12627e-06	LOW QUALITY:Cysteine/Histidine-rich C1 domain family protein (AHRD V3.3 *** AT2G44380.1)	3.70566	0.0485964
Solyc01g079620.3	-1.69213	3.68259e-05	0.022458	colorless fruit epidermis	19.7859	6.72049
Solyc01g081250.3	-4.58676	2.62684e-09	5.12627e-06	Glutathione s-transferase, putative (AHRD V3.3 *** B9SPC9_RICCO)	173.903	8.02094
Solyc01g099200.3	-2.05908	0.000127305	0.0479002	Lipoxygenase (AHRD V3.3 *** A8W7J7_CAMSI)	14.2021	3.751
Solyc02g077790.1	-2.13612	2.55103e-05	0.0160592	LOW QUALITY:Ethylene-responsive transcription factor (AHRD V3.3 --* A0A087HKS2_ARAAL)	216.745	54.3013
Solyc02g088345.1	-1.43378	0.00013009	0.0479002	Transcription factor (AHRD V3.3 *** A0A0P0UVC4_SOLTU)	41.6298	16.8931
Solyc05g021163.1	-3.7896	4.22989e-05	0.0232668	ubiquitin-conjugating enzyme 34 (AHRD V3.3 --* AT1G17280.4)	3.86932	0.272503
Solyc06g069420.3	-1.64605	0.000133616	0.0482874	Adenine nucleotide alpha hydrolases-like superfamily protein, putative (AHRD V3.3 *** A0A061FX93_THECC)	61.622	21.6305
Solyc07g006800.1	-4.55457	4.00617e-06	0.0036905	Glycosyltransferase (AHRD V3.3 *** K4CBF1_SOLLC)	1.79575	0.075855
Solyc07g048100.2	-5.47442	7.58388e-20	7.39997e-16	BRCT domain-containing protein (AHRD V3.3 *** A0A103Y1F5_CYNCS)	1.90766	0.0460987
Solyc07g049140.3	-13.0704	2.56365e-13	7.14709e-10	Metallocarboxypeptidase inhibitor (AHRD V3.3 *** O24639_SOLTU)	23549.5	2.94477
Solyc07g049200.3	-2.53582	3.00767e-09	5.33589e-06	Coiled-coil domain-containing protein 21, putative isoform 2 (AHRD V3.3 *** A0A061DLJ7_THECC)	32.4374	6.13055
Solyc07g062600.3	-3.90766	2.27282e-19	1.47847e-15	Acyl-CoA N-acyltransferase with RING/FYVE/PHD-type zinc finger protein (AHRD V3.3 *-* AT3G14980.6)	261.055	19.0613
Solyc07g062605.1	-3.74496	3.60785e-17	1.76018e-13	Acyl-CoA N-acyltransferase with RING/FYVE/PHD-type zinc finger protein (AHRD V3.3 *-* AT3G14980.6)	86.6926	7.09638
Solyc09g065350.1	-5.94662	9.98213e-05	0.0405836	LOW QUALITY:ovate family protein 18	1.13549	0
Solyc11g008680.2	-2.20495	3.2479e-06	0.00316914	Acyl-[acyl-carrier-protein] desaturase (AHRD V3.3 *** A0A060IKL1_NICBE)	144.513	34.2069
Solyc12g010755.1	-6.05347	7.0147e-05	0.0304204	Ultrapetala (AHRD V3.3 *** A0A0D4D604_CROSA)	0.907555	0
