# Supplementary material for: Genomic Dissection of a Wild Region in a Superior Solanum pennellii Introgression Sub-Line with High Ascorbic Acid Accumulation in Tomato Fruit
Source: Genes (Basel). 2020 Jul 24;11(8):847. doi: 10.3390/genes11080847 (PMC7466095; doi:10.3390/genes11080847)
Supplement: Supplementary file 1 [file genes-11-00847-s001.zip › Table S5.xlsx]

## Sheet: upregulated
Supplementary Table S5.	UP-regulated genes between R182 and M82 at mature red (MR) stage. For each gene the logarithm Fold Change (logFC), the p-Value, the false discovery rate (FDR), the Gene Description, the mean of fragments per kilobase of exon per million reads mapped (FPKM) reference and the mean FPKM query are reported.
Gene ID	logFC	P-value	FDR	Gene description	Mean FPKM reference	Mean FPKM query
Solyc01g006050.2	2.43017	8.28008e-06	0.00400464	LOW QUALITY:Transmembrane protein 45B (AHRD V3.3 *** A0A151U0K4_CAJCA)	0.605132	3.53677
Solyc01g021730.2	1.56654	4.15972e-05	0.0124533	LOW QUALITY:NAC domain-containing protein, putative (AHRD V3.3 *-* B9T476_RICCO)	6.99925	22.2131
Solyc01g108977.1	2.36247	0.000133471	0.0285707	AP2/B3-like transcriptional factor family protein (AHRD V3.3 --* AT5G60140.1)	0.906089	5.09255
Solyc01g111080.3	1.20604	0.000115103	0.0265438	Unknown protein (AHRD V3.3 )	0.852247	2.05614
Solyc02g071800.3	1.42509	1.80933e-05	0.00691921	Receptor-like protein kinase (AHRD V3.3 *** B9I1R1_POPTR)	1.36684	3.88118
Solyc02g085260.1	4.9584	1.81545e-08	2.04595e-05	LOW QUALITY:Peptidase M20/M25/M40 family protein (AHRD V3.3 --* AT1G44180.3)	0.333754	12.8062
Solyc02g091180.1	1.4174	1.24143e-06	0.000850589	LOW QUALITY:DUF4228 domain protein (AHRD V3.3 *** G7IAV0_MEDTR)	68.7902	191.676
Solyc02g092450.3	1.1932	0.000105421	0.0251239	Calcium-transporting ATPase (AHRD V3.3 *** M1BXI4_SOLTU)	2.12569	5.15258
Solyc03g025255.1	4.56985	5.62652e-06	0.00297477	Protein DETOXIFICATION (AHRD V3.3 *-* K4BEZ8_SOLLC)	0.0631513	1.72926
Solyc03g025570.2	6.32568	8.97292e-05	0.0227001	DNA-directed RNA polymerase II, putative (AHRD V3.3 *** B9RKM1_RICCO)	0	2.14248
Solyc03g045140.3	5.81277	1.31533e-17	5.40733e-14	Cyclopropane-fatty-acyl-phospholipid synthase (AHRD V3.3 *** AT3G23530.1)	0.0479376	3.26621
Solyc03g096130.2	5.34445	5.96979e-06	0.00297477	Protein yippee-like (AHRD V3.3 *** YIPL_SOLTU)	0.0223539	1.0854
Solyc03g096250.3	4.95934	1.15399e-09	1.7251e-06	Protein yippee-like (AHRD V3.3 *** K4BJ47_SOLLC)	0.0754327	3.0791
Solyc03g123400.1	3.75987	2.96085e-06	0.0016789	GRAS16	0.0868703	1.46926
Solyc04g009290.2	2.04312	2.21183e-05	0.00808252		0.654235	2.84524
Solyc04g076010.3	1.33866	1.39826e-06	0.000919718	RING/FYVE/PHD zinc finger superfamily protein (AHRD V3.3 --* AT1G43770.3)	13.7587	36.6592
Solyc04g080250.3	1.607	9.99139e-07	0.000714341	Deoxyuridine 5'-triphosphate nucleotidohydrolase (AHRD V3.3 *** DUT_ARATH)	6.82776	21.7961
Solyc05g024260.3	1.27424	0.00010736	0.0252204	Bidirectional sugar transporter SWEET (AHRD V3.3 *** K4BZR4_SOLLC)	20.0294	51.6477
Solyc06g005300.3	1.93174	1.64067e-05	0.00674481	TOX high mobility group box family member 4-A, putative isoform 1 (AHRD V3.3 *** A0A061H046_THECC)	1.22465	4.95879
Solyc06g073030.2	2.77867	9.69542e-07	0.000714341	SPFH/Band 7/PHB domain-containing membrane-associated protein family (AHRD V3.3 *** AT5G54100.1)	0.500937	3.66934
Solyc07g048040.1	3.09616	6.10913e-14	1.43512e-10	Calcium-dependent lipid-binding domain-containing protein (AHRD V3.3 *** G5DXN8_SILLA)	1.85866	16.8797
Solyc07g049290.3	3.6542	1.01309e-05	0.0045025	Major facilitator superfamily protein (AHRD V3.3 *** AT3G21670.1)	0.0341446	0.49236
Solyc07g049310.3	2.42624	4.5062e-11	8.23332e-08	Major facilitator superfamily protein (AHRD V3.3 *** AT1G05030.1)	3.06179	17.1117
Solyc07g053050.1	1.41324	0.000273141	0.0467274	Calcium-binding family protein (AHRD V3.3 *** B9I910_POPTR)	17.3858	49.081
Solyc08g062290.3	2.80777	2.46983e-06	0.00150422	Light-independent protochlorophyllide reductase subunit B (AHRD V3.3 --* CHLB_CHLMO)	0.466725	3.53234
Solyc08g065590.2	6.59352	9.35849e-06	0.00427475	Vacuolar processing enzyme (AHRD V3.3 *** Q9SMD0_SOLLC)	0	0.410549
Solyc08g067300.1	1.19942	6.28793e-05	0.0172331	F-box family protein (AHRD V3.3 *** AT4G33160.2)	36.8805	89.7512
Solyc08g081195.1	2.1359	0.000288768	0.047485	heavy metal atpase 3 (AHRD V3.3 --* AT4G30120.2)	19.3008	86.6271
Solyc09g009830.3	2.99525	1.11242e-07	0.000107604	Carbonic anhydrase family protein (AHRD V3.3 *** D7LUA2_ARALL)	0.398815	3.51936
Solyc09g010740.3	1.28692	0.000133784	0.0285707	Cysteine proteinase inhibitor (AHRD V3.3 --* A0A0L9UVV9_PHAAN)	9.67568	24.7937
Solyc09g042230.1	2.06176	0.000215651	0.0385452	LOW QUALITY:AIG2-like (avirulence induced gene) family protein (AHRD V3.3 --* AT2G24390.2)	1.62155	7.22339
Solyc09g074380.3	1.88462	5.42391e-09	7.43257e-06	DCD (Development and Cell Death) domain protein (AHRD V3.3 *-* AT2G32910.1)	2.22526	8.59117
Solyc10g007360.3	1.9914	1.86629e-08	2.04595e-05	Protein DETOXIFICATION (AHRD V3.3 *** A5B677_VITVI)	1.4827	6.28692
Solyc10g008180.2	3.75834	2.47308e-05	0.00847235	26S proteasome regulatory subunit (AHRD V3.3 *** I0YWJ7_COCSC)	0.0284538	0.436646
Solyc11g006310.2	3.24809	4.34901e-10	7.15152e-07	Gamete expressed protein 1, putative (AHRD V3.3 *** A0A061EBI0_THECC)	0.19151	1.94743
Solyc11g006740.2	2.06185	5.6841e-08	5.84183e-05	F-box protein PP2 (AHRD V3.3 *** A0A059PC27_CICAR)	45.3202	202.161
Solyc11g011570.1	4.56591	0.000137971	0.0290871	RING/U-box superfamily protein (AHRD V3.3 *-* AT3G19950.3)	0.0492988	1.29886
Solyc11g062030.1	1.82622	0.000163959	0.0320968	tRNA (met) cytidine acetyltransferase, putative (DUF616) (AHRD V3.3 --* AT1G53040.6)	5.68323	20.9183
Solyc11g064957.1	1.42972	0.000260174	0.0455138	Vacuolar iron transporter like 4 (AHRD V3.3 --* A0A0B2NPW9_GLYSO)	3.57614	10.2109
Solyc12g011310.2	1.7059	1.34327e-07	0.000122715	Glutathione S-transferase (AHRD V3.3 *** Q0PN10_9FABA)	8.70803	29.4365

## Sheet: downregulated
Supplementary Table S4.	Down-regulated genes between R182 and M82 at mature red (MR) stage. For each gene the logarithm Fold Change (logFC), the p-Value, the false discovery rate (FDR), the Gene Description, the mean of fragments per kilobase of exon per million reads mapped (FPKM) reference and the mean FPKM query are reported.
Gene ID	logFC	P-value	FDR	Gene description	Mean FPKM reference	Mean FPKM query
Solyc01g006950.3	-3.4944	6.66777e-05	0.0176847	Syntaxin, putative (AHRD V3.3 *** B9SDJ9_RICCO)	32.4827	2.87949
Solyc01g009810.3	-3.10959	5.20542e-05	0.0147583	Leucine-rich repeat receptor-like kinase protein (AHRD V3.3 *-* A0A060H1D1_ELAGV)	0.943762	0.105681
Solyc01g073810.2	-2.5211	4.45762e-06	0.00244337	LOW QUALITY:Cysteine/Histidine-rich C1 domain family protein (AHRD V3.3 *** AT2G44380.1)	4.06344	0.723575
Solyc01g081250.3	-4.29903	6.97044e-23	3.82073e-19	Glutathione s-transferase, putative (AHRD V3.3 *** B9SPC9_RICCO)	183.523	9.85582
Solyc01g087850.2	-2.77144	2.05271e-06	0.00129826	serine protease SBT3	1.6726	0.260771
Solyc01g101170.3	-2.9597	0.000209246	0.0378115	Viridiflorene synthase (AHRD V3.3 *** TPS31_SOLLC)	0.387598	0.0505552
Solyc01g101180.3	-2.72531	0.00023786	0.0420577	viridiflorene synthase	1.05763	0.164921
Solyc01g109460.3	-2.52153	2.95983e-14	8.11191e-11	Polyol monosaccharide transporter 4	49.5701	8.97942
Solyc02g033030.3	-6.75556	9.51974e-07	0.000714341	Histone H1 (AHRD V3.3 --* A0A151SYJ4_CAJCA)	0.462713	0
Solyc02g093270.3	-2.19131	9.91698e-05	0.0243799	caffeoyl-CoA O-methyltransferase	10.3859	2.30551
Solyc03g031900.2	-1.10023	0.000129562	0.0285707	P-loop containing nucleoside triphosphate hydrolases superfamily protein, putative (AHRD V3.3 *** A0A061EY56_THECC)	5.58067	2.73488
Solyc03g034020.3	-1.36207	0.000285517	0.047485	U-box domain-containing family protein (AHRD V3.3 *** U5GHQ7_POPTR)	3.07403	1.24749
Solyc03g034375.1	-2.15949	0.00020795	0.0378115	Lipid transfer protein (AHRD V3.3 *** S4TID2_GOSHI)	50.0359	11.3385
Solyc03g098290.3	-1.58013	6.98349e-07	0.000574183	Sucrose synthase (AHRD V3.3 *** M5WCU1_PRUPE)	8.78799	3.06076
Solyc03g111170.3	-1.54268	0.000116222	0.0265438	4-coumarate:CoA ligase-like protein (AHRD V3.3 *** G7J515_MEDTR)	7.85388	2.8286
Solyc03g111510.3	-2.94144	0.000163736	0.0320968	RING/U-box superfamily protein (AHRD V3.3 *** AT1G13195.1)	0.941585	0.12583
Solyc03g112030.2	-2.43793	7.04907e-09	8.91653e-06	Cytochrome P450 (AHRD V3.3 *** A0A103XWH5_CYNCS)	11.4061	2.2282
Solyc03g119370.2	-2.25982	4.16523e-05	0.0124533	R2R3MYB transcription factor 62	2.82991	0.605922
Solyc03g123680.1	-2.11642	1.96275e-05	0.00733534	RING/U-box superfamily protein (AHRD V3.3 *** AT1G72310.1)	10.0387	2.36662
Solyc04g009190.3	-1.8348	0.000192002	0.0354751	UPF0664 stress-induced protein C29B12.11c (AHRD V3.3 *** A0A0B2PCL5_GLYSO)	13.7423	4.11855
Solyc04g040130.1	-2.23864	2.8489e-05	0.00956066	Fatty acid desaturase (AHRD V3.3 *** I3RV99_9ERIC)	5.21472	1.13085
Solyc04g071615.1	-1.15569	9.93341e-05	0.0243799	ASR4 (AHRD V3.3 *** Q2QJT5_SOLLC)	133.431	62.8277
Solyc04g083140.2	-2.52928	2.386e-05	0.00834795	Cytochrome P450 (AHRD V3.3 *** Q9AVQ2_SOLTU)	5.5372	1.00254
Solyc05g005160.3	-1.47438	0.000166648	0.0322395	ATP-citrate synthase, putative (AHRD V3.3 *** B9SHC9_RICCO)	12.2966	4.55903
Solyc05g008060.3	-1.31264	0.000266502	0.0461301	SlPIN4	6.23758	2.66255
Solyc05g008220.3	-1.57072	0.000162901	0.0320968	Plastid movement impaired protein (AHRD V3.3 *** A0A072VEV4_MEDTR)	14.7293	5.18545
Solyc05g021163.1	-3.50705	3.86382e-05	0.0119881	ubiquitin-conjugating enzyme 34 (AHRD V3.3 --* AT1G17280.4)	4.07387	0.360499
Solyc05g052280.3	-2.466	0.000288014	0.047485	Peroxidase (AHRD V3.3 *** K4C1Q9_SOLLC)	2.67831	0.492537
Solyc06g076160.3	-1.6091	0.000181429	0.0339025	Cytochrome P450 (AHRD V3.3 *-* C5NM77_TOBAC)	44.916	15.1774
Solyc06g083490.3	-2.01507	0.000153818	0.0312271	NAD(P)-binding Rossmann-fold superfamily protein (AHRD V3.3 *** AT5G06060.1),Pfam:PF13561	52.25	13.1724
Solyc07g020870.2	-2.76918	1.08677e-05	0.00470283	Transducin/WD40 repeat-like superfamily protein (AHRD V3.3 *** A0A061GNL9_THECC)	1.27204	0.187645
Solyc07g040890.1	-2.34051	0.000143132	0.0297932	Gibberellin receptor GID1, putative (AHRD V3.3 *** G7IC52_MEDTR)	3.29023	0.660413
Solyc07g048100.2	-5.42603	9.68961e-13	1.9917e-09	BRCT domain-containing protein (AHRD V3.3 *** A0A103Y1F5_CYNCS)	1.00976	0.0229627
Solyc07g049140.3	-13.2188	9.4453e-69	1.55318e-64	Metallocarboxypeptidase inhibitor (AHRD V3.3 *** O24639_SOLTU)	11717.5	1.24178
Solyc07g049200.3	-1.39793	0.000178736	0.0337831	Coiled-coil domain-containing protein 21, putative isoform 2 (AHRD V3.3 *** A0A061DLJ7_THECC)	22.3028	8.73119
Solyc07g049440.3	-3.13624	3.83512e-05	0.0119881	GDSL esterase/lipase (AHRD V3.3 *** W9S4N1_9ROSA)	10.0575	1.1616
Solyc07g049550.3	-1.2381	0.000275636	0.0467274	1-aminocyclopropane-1-carboxylate oxidase 1 (AHRD V3.3 *** ACCO1_SOLLC)	23.5453	10.5782
Solyc07g052370.3	-1.98039	8.77693e-05	0.0227001	Cytochrome P450 (AHRD V3.3 *** Q9M7M3_CAPAN)	2.03734	0.538233
Solyc07g062600.3	-4.30693	2.9785e-23	2.44892e-19	Acyl-CoA N-acyltransferase with RING/FYVE/PHD-type zinc finger protein (AHRD V3.3 *-* AT3G14980.6)	581.596	30.7722
Solyc07g062605.1	-4.53825	5.22601e-16	1.71873e-12	Acyl-CoA N-acyltransferase with RING/FYVE/PHD-type zinc finger protein (AHRD V3.3 *-* AT3G14980.6)	186.328	8.33629
Solyc07g063700.2	-3.07712	5.07923e-05	0.0146531	Serine/threonine-protein kinase (AHRD V3.3 *** M1CC72_SOLTU)	0.3677	0.0458058
Solyc07g066570.3	-2.27308	3.5095e-07	0.000303738	filamentous hemagglutinin transporter (AHRD V3.3 *** AT1G79160.1)	3.95123	0.861278
Solyc08g061250.3	-2.99234	5.03772e-05	0.0146531	Kinase family protein (AHRD V3.3 *** U5GAR5_POPTR)	0.631095	0.0827045
Solyc08g067260.3	-0.999636	0.00017705	0.0337831	3-ketoacyl-CoA synthase (AHRD V3.3 *** A0A0V0IHH6_SOLCH)	18.1241	9.55162
Solyc08g067410.2	-1.53723	0.000131904	0.0285707	3-ketoacyl-CoA synthase (AHRD V3.3 *** A0A023PMK5_TOBAC)	3.98148	1.43217
Solyc08g075940.3	-1.38699	6.52107e-05	0.0175791	DNA-directed RNA polymerase subunit beta (AHRD V3.3 *** K4CMW1_SOLLC)	4.25986	1.69948
Solyc09g061280.3	-1.26248	2.28269e-05	0.00816012	p27KIP1-related-protein 2	15.107	6.6072
Solyc09g074820.3	-1.72081	1.73137e-05	0.00677873	Potassium transporter (AHRD V3.3 *** M1AT44_SOLTU)	3.23337	1.02115
Solyc09g090070.2	-1.28429	3.26323e-05	0.0107321		77.4366	33.2107
Solyc09g090900.3	-1.61809	3.80417e-05	0.0119881	Aconitate hydratase (AHRD V3.3 *** A0A059LL79_9CHLO)	13.0459	4.37966
Solyc10g050880.1	-3.08133	1.69409e-05	0.00677873	Alpha/beta-Hydrolases superfamily protein, putative (AHRD V3.3 *** A0A061E1M8_THECC)	2.24484	0.265377
Solyc11g005480.2	-1.85627	0.000105406	0.0251239	Citrate binding protein (AHRD V3.3 *** Q8H9C1_SOLTU)	1.97198	0.569601
Solyc11g072990.2	-2.12941	0.000145614	0.0299309		1.22287	0.284205
Solyc12g042480.2	-2.03714	5.40524e-05	0.015065	Cytochrome P450 family protein (AHRD V3.3 *** B9HFW5_POPTR)	9.86553	2.49189
Solyc12g045020.2	-2.55875	8.8735e-06	0.00416902	Cytochrome P450 family protein (AHRD V3.3 *** B9HFW5_POPTR)	3.33059	0.57633
Solyc12g045030.2	-1.53166	0.000132016	0.0285707	NAD(P)-binding Rossmann-fold superfamily protein (AHRD V3.3 *** AT3G55310.1)	31.3693	11.1428
Solyc12g049030.1	-3.37072	2.73035e-06	0.0016035	Fatty acid desaturase (AHRD V3.3 *** B3SP99_CAPAN)	2.5861	0.257876
Solyc12g100250.2	-2.42914	1.26971e-05	0.00535362	Fatty acid desaturase (AHRD V3.3 *** E5D7U7_9GENT)	6.6222	1.29294
Solyc12g100260.1	-2.52778	5.92105e-06	0.00297477	Fatty acid desaturase (AHRD V3.3 *-* B3SP99_CAPAN)	95.3795	16.8569
Solyc12g100270.2	-2.31944	8.92382e-05	0.0227001	Fatty acid hydroxylase superfamily (AHRD V3.3 *** AT1G02205.2)	6.19486	1.28897
