# Supplementary material for: Genomic Dissection of a Wild Region in a Superior Solanum pennellii Introgression Sub-Line with High Ascorbic Acid Accumulation in Tomato Fruit
Source: Genes (Basel). 2020 Jul 24;11(8):847. doi: 10.3390/genes11080847 (PMC7466095; doi:10.3390/genes11080847)
Supplement: Supplementary file 1 [file genes-11-00847-s001.zip › Table S6.xlsx]

## Sheet: BR_up
Supplementary Table S5.	UP-regulated genes between R182 and M82 at breaker (BR) stage. For each gene the GO ID, the GO category, the GO description, the p-Value, the false discovery rate (FDR) and the enrichment score (E_Score) are reported.
GO_ID	GO_Category	GO_Description	Query_Total	Query_Item	BG_Total	BG_Item	p_value	FDR	E_Score	Genes
GO:0003676	molecular_function	nucleic acid binding	27	1	20036	974	0.380402	0.431807	0.761883	Solyc01g096750.1
GO:0003700	molecular_function	transcription factor activity, sequence-specific DNA binding	27	1	20036	555	0.171255	0.21155	1.33707	Solyc05g010517.1
GO:0003824	molecular_function	catalytic activity	27	2	20036	1045	0.164412	0.21155	1.42024	Solyc03g036470.2;Solyc10g076250.2
GO:0004185	molecular_function	serine-type carboxypeptidase activity	27	1	20036	63	0.00324665	0.00909061	11.779	Solyc01g104850.3
GO:0004190	molecular_function	aspartic-type endopeptidase activity	27	1	20036	119	0.0111433	0.0234009	6.23592	Solyc08g068870.3
GO:0004553	molecular_function	hydrolase activity, hydrolyzing O-glycosyl compounds	27	1	20036	272	0.0515903	0.0849817	2.72821	Solyc10g079860.2
GO:0004672	molecular_function	protein kinase activity	27	1	20036	1200	0.486811	0.498684	0.618395	Solyc02g091860.3
GO:0004867	molecular_function	serine-type endopeptidase inhibitor activity	27	1	20036	38	0.00119315	0.00501123	19.5283	Solyc09g083445.1
GO:0005199	molecular_function	structural constituent of cell wall	27	2	20036	12	4.76232e-07	1.00009e-05	123.679	Solyc04g071085.1;Solyc09g098510.3
GO:0005215	molecular_function	transporter activity	27	1	20036	300	0.061363	0.0954535	2.47358	Solyc07g049310.3
GO:0005515	molecular_function	protein binding	27	5	20036	3475	0.322447	0.386936	1.06773	Solyc01g096750.1;Solyc02g091860.3;Solyc07g048040.1;Solyc09g092430.3;Solyc11g011570.1
GO:0005524	molecular_function	ATP binding	27	2	20036	2203	0.582717	0.582717	0.673694	Solyc02g091860.3;Solyc12g044820.2
GO:0005576	cellular_component	extracellular region	27	1	20036	72	0.0042175	0.0104197	10.3066	Solyc00g174340.2
GO:0005737	cellular_component	cytoplasm	27	1	20036	275	0.0526077	0.0849817	2.69845	Solyc03g036470.2
GO:0005975	biological_process	carbohydrate metabolic process	27	1	20036	485	0.138275	0.18734	1.53005	Solyc10g079860.2
GO:0006355	biological_process	regulation of transcription, DNA-templated	27	1	20036	1011	0.398444	0.440385	0.734	Solyc05g010517.1
GO:0006468	biological_process	protein phosphorylation	27	1	20036	1200	0.486811	0.498684	0.618395	Solyc02g091860.3
GO:0006508	biological_process	proteolysis	27	3	20036	497	0.0041737	0.0104197	4.47932	Solyc01g104850.3;Solyc03g006210.2;Solyc08g068870.3
GO:0006559	biological_process	L-phenylalanine catabolic process	27	1	20036	12	0.000114464	0.000961494	61.8395	Solyc03g036470.2
GO:0006810	biological_process	transport	27	1	20036	387	0.0952231	0.137906	1.9175	Solyc12g044820.2
GO:0008061	molecular_function	chitin binding	27	1	20036	23	0.000434782	0.00260869	32.2641	Solyc07g009530.1
GO:0008234	molecular_function	cysteine-type peptidase activity	27	1	20036	84	0.00569517	0.0132887	8.83422	Solyc03g006210.2
GO:0008270	molecular_function	zinc ion binding	27	1	20036	1127	0.453511	0.488397	0.658451	Solyc11g011570.1
GO:0008430	molecular_function	selenium binding	27	1	20036	1	0	0	742.074	Solyc09g092430.3
GO:0008483	molecular_function	transaminase activity	27	1	20036	21	0.000361487	0.00253041	35.3369	Solyc10g076250.2
GO:0009611	biological_process	response to wounding	27	1	20036	38	0.00119315	0.00501123	19.5283	Solyc09g083445.1
GO:0009664	biological_process	plant-type cell wall organization	27	2	20036	38	1.78397e-05	0.000249755	39.0565	Solyc04g071085.1;Solyc09g098510.3
GO:0016020	cellular_component	membrane	27	2	20036	1057	0.168382	0.21155	1.40411	Solyc07g049310.3;Solyc10g078270.2
GO:0016021	cellular_component	integral component of membrane	27	5	20036	1054	0.00238448	0.00774318	3.52028	Solyc03g097580.3;Solyc06g036100.3;Solyc07g049310.3;Solyc10g078270.2;Solyc12g044820.2
GO:0016491	molecular_function	oxidoreductase activity	27	2	20036	827	0.0985044	0.137906	1.79462	Solyc03g045140.3;Solyc09g090510.3
GO:0016747	molecular_function	transferase activity, transferring acyl groups other than amino-acyl groups	27	1	20036	148	0.0168568	0.030782	5.01401	Solyc12g096790.1
GO:0016788	molecular_function	hydrolase activity, acting on ester bonds	27	1	20036	127	0.0126151	0.0240834	5.8431	Solyc02g071700.3
GO:0016841	molecular_function	ammonia-lyase activity	27	1	20036	10	7.81733e-05	0.000820819	74.2074	Solyc03g036470.2
GO:0016887	molecular_function	ATPase activity	27	1	20036	168	0.0213831	0.0374205	4.41711	Solyc12g044820.2
GO:0022857	molecular_function	transmembrane transporter activity	27	2	20036	129	0.000681139	0.00357598	11.505	Solyc07g049310.3;Solyc10g078270.2
GO:0022891	molecular_function	substrate-specific transmembrane transporter activity	27	1	20036	47	0.00182105	0.00695309	15.7888	Solyc07g049310.3
GO:0030170	molecular_function	pyridoxal phosphate binding	27	1	20036	127	0.0126151	0.0240834	5.8431	Solyc10g076250.2
GO:0042626	molecular_function	ATPase activity, coupled to transmembrane movement of substances	27	1	20036	54	0.0023967	0.00774318	13.7421	Solyc12g044820.2
GO:0043565	molecular_function	sequence-specific DNA binding	27	1	20036	313	0.0661023	0.0991534	2.37084	Solyc05g010517.1
GO:0045735	molecular_function	nutrient reservoir activity	27	1	20036	57	0.0026664	0.00799921	13.0188	Solyc09g090150.3
GO:0055085	biological_process	transmembrane transport	27	3	20036	553	0.00608389	0.0134486	4.02572	Solyc06g036100.3;Solyc07g049310.3;Solyc12g044820.2
GO:0055114	biological_process	oxidation-reduction process	27	2	20036	1619	0.374353	0.431807	0.916707	Solyc03g045140.3;Solyc09g090510.3

## Sheet: BR_down
Supplementary Table S5.	Down-regulated genes between R182 and M82 at breaker (BR) stage. For each gene the GO ID, the GO category, the GO description, the p-Value, the false discovery rate (FDR) and the enrichment score (E_Score) are reported.
GO_ID	GO_Category	GO_Description	Query_Total	Query_Item	BG_Total	BG_Item	p_value	FDR	E_Score	Genes
GO:0045300	molecular_function	acyl-[acyl-carrier-protein] desaturase activity	10	1	20036	9	8.05629e-06	0.000128901	222.622	Solyc11g008680.2
GO:0006631	biological_process	fatty acid metabolic process	10	1	20036	19	3.81656e-05	0.000305325	105.453	Solyc11g008680.2
GO:0016702	molecular_function	oxidoreductase activity, acting on single donors with incorporation of molecular oxygen, incorporation of two atoms of oxygen	10	1	20036	50	0.000271161	0.00144619	40.072	Solyc01g099200.3
GO:0006633	biological_process	fatty acid biosynthetic process	10	1	20036	81	0.000711297	0.00250531	24.7358	Solyc11g008680.2
GO:0006950	biological_process	response to stress	10	1	20036	85	0.000782909	0.00250531	23.5718	Solyc06g069420.3
GO:0003700	molecular_function	transcription factor activity, sequence-specific DNA binding	10	2	20036	555	0.00219342	0.00584913	7.22018	Solyc02g077790.1;Solyc02g088345.1
GO:0016758	molecular_function	transferase activity, transferring hexosyl groups	10	1	20036	243	0.00618236	0.0120221	8.24527	Solyc07g006800.1
GO:0003677	molecular_function	DNA binding	10	3	20036	1603	0.00578805	0.0120221	3.74972	Solyc01g067090.3;Solyc01g079620.3;Solyc02g077790.1
GO:0016491	molecular_function	oxidoreductase activity	10	2	20036	827	0.00676245	0.0120221	4.84547	Solyc01g099200.3;Solyc11g008680.2
GO:0043565	molecular_function	sequence-specific DNA binding	10	1	20036	313	0.010077	0.0161231	6.40128	Solyc02g088345.1
GO:0006355	biological_process	regulation of transcription, DNA-templated	10	2	20036	1011	0.0117697	0.0171196	3.9636	Solyc02g077790.1;Solyc02g088345.1
GO:0046872	molecular_function	metal ion binding	10	1	20036	523	0.0266372	0.0355163	3.83098	Solyc01g099200.3
GO:0055114	biological_process	oxidation-reduction process	10	2	20036	1619	0.0410753	0.0505542	2.47511	Solyc01g099200.3;Solyc11g008680.2
GO:0008152	biological_process	metabolic process	10	1	20036	801	0.0580552	0.0663489	2.50137	Solyc07g006800.1
GO:0005515	molecular_function	protein binding	10	3	20036	3475	0.0788186	0.0840731	1.72973	Solyc01g073810.2;Solyc01g081250.3;Solyc01g099200.3
GO:0008270	molecular_function	zinc ion binding	10	1	20036	1127	0.105396	0.105396	1.77782	Solyc01g073810.2

## Sheet: MR_up
Supplementary Table S5.	UP-regulated genes between R182 and M82 at mature red (MR) stage. For each gene the GO ID, the GO category, the GO description, the p-Value, the false discovery rate (FDR) and the enrichment score (E_Score) are reported.
GO_ID	GO_Category	GO_Description	Query_Total	Query_Item	BG_Total	BG_Item	p_value	FDR	E_Score	Genes
GO:0046080	biological_process	dUTP metabolic process	22	1	20036	3	3.45043e-06	0.000134567	303.576	Solyc04g080250.3
GO:0042176	biological_process	regulation of protein catabolic process	22	1	20036	7	2.40888e-05	0.000283374	130.104	Solyc10g008180.2
GO:0000502	cellular_component	proteasome complex	22	1	20036	7	2.40888e-05	0.000283374	130.104	Solyc10g008180.2
GO:0005388	molecular_function	calcium-transporting ATPase activity	22	1	20036	9	4.12402e-05	0.000283374	101.192	Solyc02g092450.3
GO:0070588	biological_process	calcium ion transmembrane transport	22	1	20036	9	4.12402e-05	0.000283374	101.192	Solyc02g092450.3
GO:0030234	molecular_function	enzyme regulator activity	22	1	20036	11	6.2922e-05	0.000283374	82.7934	Solyc10g008180.2
GO:0006730	biological_process	one-carbon metabolic process	22	1	20036	13	8.91162e-05	0.000283374	70.0559	Solyc09g009830.3
GO:0004869	molecular_function	cysteine-type endopeptidase inhibitor activity	22	1	20036	13	8.91162e-05	0.000283374	70.0559	Solyc09g010740.3
GO:0004089	molecular_function	carbonate dehydratase activity	22	1	20036	13	8.91162e-05	0.000283374	70.0559	Solyc09g009830.3
GO:0005516	molecular_function	calmodulin binding	22	1	20036	27	0.000397305	0.00110678	33.7306	Solyc02g092450.3
GO:0008233	molecular_function	peptidase activity	22	1	20036	35	0.000669922	0.0017418	26.0208	Solyc08g065590.2
GO:0015238	molecular_function	drug transmembrane transporter activity	22	2	20036	80	8.93667e-05	0.000283374	22.7682	Solyc03g025255.1;Solyc10g007360.3
GO:0006855	biological_process	drug transmembrane transport	22	2	20036	80	8.93667e-05	0.000283374	22.7682	Solyc03g025255.1;Solyc10g007360.3
GO:0015297	molecular_function	antiporter activity	22	2	20036	80	8.93667e-05	0.000283374	22.7682	Solyc03g025255.1;Solyc10g007360.3
GO:0022891	molecular_function	substrate-specific transmembrane transporter activity	22	1	20036	47	0.00120745	0.00294316	19.3772	Solyc07g049310.3
GO:0003899	molecular_function	DNA-directed RNA polymerase activity	22	1	20036	76	0.00312267	0.0067658	11.9833	Solyc03g025570.2
GO:0022857	molecular_function	transmembrane transporter activity	22	1	20036	129	0.00873372	0.0170308	7.0599	Solyc07g049310.3
GO:0005215	molecular_function	transporter activity	22	2	20036	300	0.00414476	0.00850766	6.07152	Solyc07g049290.3;Solyc07g049310.3
GO:0006351	biological_process	transcription, DNA-templated	22	1	20036	150	0.0116586	0.0216516	6.07152	Solyc03g025570.2
GO:0016020	cellular_component	membrane	22	6	20036	1057	9.44579e-05	0.000283374	5.16969	Solyc02g092450.3;Solyc03g025255.1;Solyc06g073030.2;Solyc07g049290.3;Solyc07g049310.3;Solyc10g007360.3
GO:0055085	biological_process	transmembrane transport	22	3	20036	553	0.00282713	0.00648576	4.94065	Solyc03g025255.1;Solyc07g049310.3;Solyc10g007360.3
GO:0005509	molecular_function	calcium ion binding	22	1	20036	263	0.0333637	0.0565732	3.46284	Solyc07g053050.1
GO:0016787	molecular_function	hydrolase activity	22	1	20036	296	0.0413732	0.0672314	3.07678	Solyc04g080250.3
GO:0016021	cellular_component	integral component of membrane	22	3	20036	1054	0.0260956	0.0462604	2.5922	Solyc02g092450.3;Solyc05g024260.3;Solyc07g049310.3
GO:0005488	molecular_function	binding	22	1	20036	361	0.0590099	0.0920555	2.52279	Solyc10g008180.2
GO:0006810	biological_process	transport	22	1	20036	387	0.0666862	0.100029	2.3533	Solyc07g049290.3
GO:0000166	molecular_function	nucleotide binding	22	1	20036	444	0.0846036	0.117841	2.05119	Solyc02g092450.3
GO:0006508	biological_process	proteolysis	22	1	20036	497	0.102443	0.137769	1.83245	Solyc08g065590.2
GO:0046872	molecular_function	metal ion binding	22	1	20036	523	0.111557	0.145024	1.74135	Solyc02g092450.3
GO:0008270	molecular_function	zinc ion binding	22	2	20036	1127	0.123583	0.155476	1.6162	Solyc09g009830.3;Solyc11g011570.1
GO:0005515	molecular_function	protein binding	22	6	20036	3475	0.0723286	0.104475	1.57248	Solyc02g071800.3;Solyc07g048040.1;Solyc08g067300.1;Solyc11g006740.2;Solyc11g011570.1;Solyc12g011310.2
GO:0005634	cellular_component	nucleus	22	1	20036	645	0.156883	0.191202	1.41198	Solyc03g025570.2
GO:0003677	molecular_function	DNA binding	22	2	20036	1603	0.255781	0.293396	1.13628	Solyc01g021730.2;Solyc03g025570.2
GO:0016491	molecular_function	oxidoreductase activity	22	1	20036	827	0.229666	0.271423	1.10124	Solyc03g045140.3
GO:0006355	biological_process	regulation of transcription, DNA-templated	22	1	20036	1011	0.305662	0.340595	0.900818	Solyc01g021730.2
GO:0005524	molecular_function	ATP binding	22	2	20036	2203	0.441557	0.453177	0.826806	Solyc02g071800.3;Solyc02g092450.3
GO:0006468	biological_process	protein phosphorylation	22	1	20036	1200	0.382883	0.403579	0.758939	Solyc02g071800.3
GO:0004672	molecular_function	protein kinase activity	22	1	20036	1200	0.382883	0.403579	0.758939	Solyc02g071800.3
GO:0055114	biological_process	oxidation-reduction process	22	1	20036	1619	0.540468	0.540468	0.562525	Solyc03g045140.3

## Sheet: MR_down
Supplementary Table S6.	Down-regulated genes between R182 and M82 at mature red (MR) stage. For each gene the GO ID, the GO category, the GO description, the p-Value, the false discovery rate (FDR) and the enrichment score (E_Score) are reported.
GO_ID	GO_Category	GO_Description	Query_Total	Query_Item	BG_Total	BG_Item	p_value	FDR	E_Score	Genes
GO:0003861	molecular_function	3-isopropylmalate dehydratase activity	45	1	20036	2	4.93247e-06	9.53612e-05	222.622	Solyc09g090900.3
GO:0016717	molecular_function	oxidoreductase activity, acting on paired donors, with oxidation of a pair of donors resulting in the reduction of molecular oxygen to two molecules of water	45	3	20036	12	1.08438e-08	6.2894e-07	111.311	Solyc04g040130.1;Solyc12g049030.1;Solyc12g100250.2
GO:0016836	molecular_function	hydro-lyase activity	45	1	20036	4	2.95102e-05	0.000269738	111.311	Solyc09g090900.3
GO:0004861	molecular_function	cyclin-dependent protein serine/threonine kinase inhibitor activity	45	1	20036	6	7.35646e-05	0.000387886	74.2074	Solyc09g061280.3
GO:0007050	biological_process	cell cycle arrest	45	1	20036	6	7.35646e-05	0.000387886	74.2074	Solyc09g061280.3
GO:0008652	biological_process	cellular amino acid biosynthetic process	45	1	20036	9	0.000175799	0.000849694	49.4716	Solyc09g090900.3
GO:0016157	molecular_function	sucrose synthase activity	45	1	20036	11	0.000267814	0.00103555	40.4768	Solyc03g098290.3
GO:0005985	biological_process	sucrose metabolic process	45	1	20036	11	0.000267814	0.00103555	40.4768	Solyc03g098290.3
GO:0032549	molecular_function	ribonucleoside binding	45	1	20036	16	0.00058016	0.0018694	27.8278	Solyc08g075940.3
GO:0005484	molecular_function	SNAP receptor activity	45	1	20036	23	0.001211	0.00369674	19.3585	Solyc01g006950.3
GO:0051539	molecular_function	4 iron, 4 sulfur cluster binding	45	1	20036	25	0.00143188	0.00415244	17.8098	Solyc09g090900.3
GO:0015079	molecular_function	potassium ion transmembrane transporter activity	45	1	20036	26	0.00154899	0.00427815	17.1248	Solyc09g074820.3
GO:0006633	biological_process	fatty acid biosynthetic process	45	3	20036	81	3.25546e-05	0.000269738	16.4905	Solyc08g067260.3;Solyc08g067410.2;Solyc12g100270.2
GO:0010333	molecular_function	terpene synthase activity	45	2	20036	54	0.000242376	0.00103555	16.4905	Solyc01g101170.3;Solyc01g101180.3
GO:0016829	molecular_function	lyase activity	45	2	20036	62	0.000364958	0.00132297	14.3627	Solyc01g101170.3;Solyc01g101180.3
GO:0071805	biological_process	potassium ion transmembrane transport	45	1	20036	31	0.00220049	0.00580129	14.3627	Solyc09g074820.3
GO:0022891	molecular_function	substrate-specific transmembrane transporter activity	45	1	20036	47	0.00500028	0.0107413	9.47329	Solyc01g109460.3
GO:0006869	biological_process	lipid transport	45	1	20036	51	0.00586418	0.0121472	8.73028	Solyc03g034375.1
GO:0006629	biological_process	lipid metabolic process	45	3	20036	158	0.000431231	0.00147126	8.45401	Solyc04g040130.1;Solyc12g049030.1;Solyc12g100250.2
GO:0008171	molecular_function	O-methyltransferase activity	45	1	20036	59	0.00778055	0.0155611	7.54652	Solyc02g093270.3
GO:0016567	biological_process	protein ubiquitination	45	2	20036	121	0.00253397	0.00639001	7.35941	Solyc03g034020.3;Solyc07g020870.2
GO:0005506	molecular_function	iron ion binding	45	7	20036	428	4.37918e-06	9.53612e-05	7.28204	Solyc03g112030.2;Solyc04g083140.2;Solyc06g076160.3;Solyc07g052370.3;Solyc12g042480.2;Solyc12g045020.2;Solyc12g100270.2
GO:0016705	molecular_function	oxidoreductase activity, acting on paired donors, with incorporation or reduction of molecular oxygen	45	6	20036	374	1.83902e-05	0.000266658	7.14296	Solyc03g112030.2;Solyc04g083140.2;Solyc06g076160.3;Solyc07g052370.3;Solyc12g042480.2;Solyc12g045020.2
GO:0004842	molecular_function	ubiquitin-protein transferase activity	45	2	20036	136	0.00352453	0.00851762	6.54771	Solyc03g034020.3;Solyc07g020870.2
GO:0048544	biological_process	recognition of pollen	45	1	20036	68	0.0102274	0.019773	6.54771	Solyc07g063700.2
GO:0000287	molecular_function	magnesium ion binding	45	2	20036	139	0.0037472	0.00869351	6.40639	Solyc01g101170.3;Solyc01g101180.3
GO:0016747	molecular_function	transferase activity, transferring acyl groups other than amino-acyl groups	45	2	20036	148	0.00446615	0.00996295	6.01682	Solyc08g067260.3;Solyc08g067410.2
GO:0003899	molecular_function	DNA-directed RNA polymerase activity	45	1	20036	76	0.0126512	0.02367	5.85848	Solyc08g075940.3
GO:0020037	molecular_function	heme binding	45	7	20036	547	2.59494e-05	0.000269738	5.69783	Solyc03g112030.2;Solyc04g083140.2;Solyc05g052280.3;Solyc06g076160.3;Solyc07g052370.3;Solyc12g042480.2;Solyc12g045020.2
GO:0004674	molecular_function	protein serine/threonine kinase activity	45	1	20036	80	0.0139481	0.0252809	5.56556	Solyc07g063700.2
GO:0006950	biological_process	response to stress	45	1	20036	85	0.0156467	0.0275002	5.23817	Solyc04g071615.1
GO:0008152	biological_process	metabolic process	45	8	20036	801	6.05414e-05	0.000387886	4.44689	Solyc01g101170.3;Solyc01g101180.3;Solyc03g111170.3;Solyc07g040890.1;Solyc08g067260.3;Solyc08g067410.2;Solyc09g090900.3;Solyc10g050880.1
GO:0042744	biological_process	hydrogen peroxide catabolic process	45	1	20036	104	0.0228527	0.038551	4.2812	Solyc05g052280.3
GO:0016192	biological_process	vesicle-mediated transport	45	1	20036	105	0.0232636	0.038551	4.24042	Solyc01g006950.3
GO:0016788	molecular_function	hydrolase activity, acting on ester bonds	45	1	20036	127	0.0330502	0.050445	3.50586	Solyc07g049440.3
GO:0022857	molecular_function	transmembrane transporter activity	45	1	20036	129	0.0340078	0.0505757	3.45151	Solyc01g109460.3
GO:0055114	biological_process	oxidation-reduction process	45	12	20036	1619	3.73417e-05	0.000270727	3.30014	Solyc03g112030.2;Solyc04g040130.1;Solyc04g083140.2;Solyc05g052280.3;Solyc06g076160.3;Solyc07g049550.3;Solyc07g052370.3;Solyc12g042480.2;Solyc12g045020.2;Solyc12g049030.1;Solyc12g100250.2;Solyc12g100270.2
GO:0006886	biological_process	intracellular protein transport	45	1	20036	138	0.0384494	0.0543918	3.22641	Solyc01g006950.3
GO:0004601	molecular_function	peroxidase activity	45	1	20036	144	0.0415272	0.0573471	3.09198	Solyc05g052280.3
GO:0016787	molecular_function	hydrolase activity	45	2	20036	296	0.0287008	0.0462401	3.00841	Solyc07g040890.1;Solyc10g050880.1
GO:0006351	biological_process	transcription, DNA-templated	45	1	20036	150	0.0446951	0.0597675	2.9683	Solyc08g075940.3
GO:0006979	biological_process	response to oxidative stress	45	1	20036	153	0.046312	0.0597675	2.91009	Solyc05g052280.3
GO:0004252	molecular_function	serine-type endopeptidase activity	45	1	20036	155	0.0474018	0.0597675	2.87254	Solyc01g087850.2
GO:0005488	molecular_function	binding	45	2	20036	361	0.0472048	0.0597675	2.46673	Solyc03g034020.3;Solyc07g020870.2
GO:0016491	molecular_function	oxidoreductase activity	45	4	20036	827	0.0370463	0.0537172	2.15354	Solyc06g083490.3;Solyc07g049550.3;Solyc12g045030.2;Solyc12g100270.2
GO:0016020	cellular_component	membrane	45	5	20036	1057	0.029864	0.0468139	2.10617	Solyc01g006950.3;Solyc01g109460.3;Solyc08g067260.3;Solyc08g067410.2;Solyc09g074820.3
GO:0055085	biological_process	transmembrane transport	45	2	20036	553	0.127154	0.156913	1.61029	Solyc01g109460.3;Solyc05g008060.3
GO:0005215	molecular_function	transporter activity	45	1	20036	300	0.145756	0.176122	1.48415	Solyc01g109460.3
GO:0003824	molecular_function	catalytic activity	45	3	20036	1045	0.206402	0.244313	1.27821	Solyc03g111170.3;Solyc08g067260.3;Solyc08g067410.2
GO:0008270	molecular_function	zinc ion binding	45	3	20036	1127	0.245951	0.285303	1.18521	Solyc01g073810.2;Solyc03g111510.3;Solyc03g123680.1
GO:0005515	molecular_function	protein binding	45	7	20036	3475	0.530601	0.549551	0.896895	Solyc01g006950.3;Solyc01g009810.3;Solyc01g073810.2;Solyc01g081250.3;Solyc03g111510.3;Solyc03g123680.1;Solyc07g020870.2
GO:0006508	biological_process	proteolysis	45	1	20036	497	0.307471	0.349672	0.895864	Solyc01g087850.2
GO:0016021	cellular_component	integral component of membrane	45	2	20036	1054	0.424389	0.467825	0.844866	Solyc01g109460.3;Solyc05g008060.3
GO:0006468	biological_process	protein phosphorylation	45	2	20036	1200	0.510635	0.538488	0.742074	Solyc07g063700.2;Solyc08g061250.3
GO:0004672	molecular_function	protein kinase activity	45	2	20036	1200	0.510635	0.538488	0.742074	Solyc07g063700.2;Solyc08g061250.3
GO:0005634	cellular_component	nucleus	45	1	20036	645	0.427496	0.467825	0.690301	Solyc09g061280.3
GO:0005524	molecular_function	ATP binding	45	3	20036	2203	0.744083	0.744083	0.606325	Solyc05g005160.3;Solyc07g063700.2;Solyc08g061250.3
GO:0003677	molecular_function	DNA binding	45	2	20036	1603	0.7094	0.721846	0.555514	Solyc03g119370.2;Solyc08g075940.3
